# Supplementary material for: The pattern and burden of non-communicable diseases in armed conflict-exposed populations in Northeastern Nigeria
Source: PeerJ. 2025 Jan 17;13:e18520. doi: 10.7717/peerj.18520 (PMC11745130; doi:10.7717/peerj.18520)
Supplement: Supplemental Information 1 [file peerj-13-18520-s001.csv]

Location	Age	Tribe	Gender	Marital	How many persons are in your family?	Edication	What is your occupation?	What is your average monthly income?	Do you have healthcare insurance?	Which of these chronic disease(s) conditions do you have?	How long have you been diagnosed for this disease?	Do you attend follow up regularly?	If no why?	Have you ever been admitted to the hospital due to any of those chronic diseases?	How often do you go for follow up in every 2 months?	Are you being disabled, limited or have been prevented by your illness from undertaking your job, schooling or other activities of daily living like you used to do in the past?	How much were you spending averagely per month in the past (8 yrs ago) in buying your medication or treating your chronic illness?	And how much are you now spending in buying the same medications?	Are you able to buy all your prescribed medicines regularly lately?	Why not?	Does any of your first-degree relative suffer from any of these chronic diseases?	Waist Circumference	Hip Circumference	WH_Ratio	Blood Pressure1	Do you smoke cigarettes	How many sticks do you smoke per day?	For how long have you been smoking?	Do you use snuff?	Do you take alcohol?	What type of alcohol do you consume?	How many bottles do you consume weekly?	How many calabashes do you consume weekly?	How many sachets do you consume weekly?	What is your average weekly consumption	Do you take up to 5 serving of fruits on daily basis as recommended by the WHO?	Have ever you lost a first degree relative due to complications of any of these diseases	Approximate the Amount of salt you consume or take per day/ adds raw salt or �yaji� to already prepared meals on the table	Do you engage in active physical exercise (Physical inactivity will be classified as the failure to meet WHO recommendations on physical activity for health, which are defined as engaging in at least 150 minutes of moderate-intensity activity per week or 75 minutes of vigorous-intensity activity per week)	Blood Sugar Level1	Have you been displaced, affected indirectly or indirectly by the, insurgency, affecting the north eastern Nigeria?	Screening for depression1
Mubi	36	Fulani	female	Married	2	No formal education	Full time housewife	Less than N10,000	no	None	Not Applicable			Not Applicable		Not Applicable	Na	Na	Not Applicable		Diabetes	70	90	0.777777778	Normal	no			no	no						no	Diabetes	>5g/day	no	Normal blood sugar	yes	negative
Mubi	60	Fulani	female	Widowed	7	No formal education	Full time housewife	Less than N10,000	no	Diabetes	More than 6 months			yes		yes	2500	5000	yes		None	92	95	0.968421053	Normal	no			no	no						no	None	<5g/day	no	Diabetic blood sugar	no	negative
Mubi	60	Kilba	female	Married	7	No formal education	Farmer	N10,000-N19,000	no	Hypertension	More than 6 months			No		No	2300	3400	No	Financial constraint	None	92	93	0.989247312	Hypertensive	no			no	no						no	None	<5g/day	yes	Normal blood sugar	no	negative
Mubi	55	Others	female	Widowed	13	Secondary	Civil Servant	N30,000-N39,000	yes	Hypertension	More than 6 months			No		No	5000	8000	No	Financial constraint	I dont know	109	111	0.981981982	Hypertensive	no			no	no						no	None	<5g/day	no	Normal blood sugar	yes	positive
Mubi	50	Michika	male	Married	29	Tertiary	Civil Servant	N40,000-N49,000	yes	I dont know	Not Applicable			Not Applicable		Not Applicable	Na	Ns	Not Applicable		I dont know	96	96	1	Hypertensive	no			no	no						no	None	>5g/day	no	Normal blood sugar	yes	positive
Mubi	67	Others	male	Married	7	Secondary	Other	N70,000-N79,000	no	Hypertension	More than 6 months			No		yes	3000	5000	No	Ignorance	I dont know	90	97	0.927835052	Hypertensive	no			no	no						no	I dont know	<5g/day	no	Normal blood sugar	yes	positive
Mubi	67	Michika	male	Married	6	No formal education	Farmer	N10,000-N19,000	no	None	Not Applicable			Not Applicable		Not Applicable	Ns	Na	Not Applicable		I dont know	110	108	1.018518519	Normal	no			no	no						no	None	<5g/day	yes	Normal blood sugar	yes	negative
Mubi	57	Fulani	male	Married	10	Tertiary	Civil Servant	N50,000-N59,000	no	Diabetes	More than 6 months			yes		yes	5000	10000	yes		None	88	92	0.956521739	Hypertensive	no			no	no						no	None	<5g/day	yes	Diabetic blood sugar	yes	positive
Mubi	32	Kilba	female	Single	1	Tertiary	Farmer	Less than N10,000	no	None	Not Applicable			Not Applicable		Not Applicable	Na	Na	Not Applicable		Hypertension	98	108	0.907407407	Normal	no			no	no						no	None	>5g/day	yes	Normal blood sugar	yes	negative
Mubi	40	Michika	male	Married	7	Secondary	Trader/Business	Less than N10,000	no	None	Not Applicable			Not Applicable		Not Applicable	Na	A	Not Applicable		None	91.5	98	0.933673469	Normal	no			no	yes	All of the above				5	no	None	<5g/day	yes	Normal blood sugar	yes	negative
Mubi	46	Fulani	male	Single	1	Secondary	Trader/Business	N10,000-N19,000	no	None	Not Applicable			Not Applicable		Not Applicable	Na	Na	Not Applicable		None	83	94	0.882978723	Hypertensive	no			no	no						no	None	<5g/day	no	Normal blood sugar	yes	positive
Mubi	28	Fulani	male	Single	1	Tertiary	Civil Servant	Less than N10,000	no	None	Not Applicable			Not Applicable		Not Applicable	Na	Na	Not Applicable		Hypertension	88	94	0.936170213	Hypertensive	no			no	no						no	Hypertension	<5g/day	yes	Normal blood sugar	no	negative
Mubi	65	Others	male	Married	17	Tertiary	Other	N20,000-N29,000	no	None	Not Applicable			Not Applicable		Not Applicable	Na	Na	Not Applicable		None	87	92	0.945652174	Normal	no			no	no						no	None	<5g/day	yes	Normal blood sugar	no	negative
Mubi	55	Hausa	female	Widowed	4	No formal education	None	N10,000-N19,000	no	None	Not Applicable			Not Applicable		Not Applicable	Na	Na	Not Applicable		None	72	98	0.734693878	Normal	no			no	no						no	None	>5g/day	no	Normal blood sugar	no	positive
Mubi	65	Fulani	female	Widowed	7	Primary school	Farmer	N10,000-N19,000	no	I dont know	Not Applicable			Not Applicable		Not Applicable	Na	Na	Not Applicable		None	97	101	0.96039604	Hypertensive	no			no	no						no	None	<5g/day	no	Normal blood sugar	yes	negative
Mubi	50	Marghi	male	Single	1	Tertiary	Civil Servant	N30,000-N39,000	yes	None	Not Applicable			Not Applicable		Not Applicable	Ns	Na	Not Applicable		None	75	87	0.862068966	Normal	yes	30	30	no	no						no	None	<5g/day	yes	Normal blood sugar	yes	negative
Mubi	40	Others	male	Married	24	No formal education	Farmer	N10,000-N19,000	no	None	Not Applicable			Not Applicable		Not Applicable	Na	Na	Not Applicable		None	83	89	0.93258427	Normal	no			no	no						no	I dont know	<5g/day	yes	Normal blood sugar	yes	negative
Mubi	52	Others	male	Married	17	Secondary	Trader/Business	N30,000-N39,000	no	None	Not Applicable			Not Applicable		Not Applicable	Na	Na	Not Applicable		None	83	89	0.93258427	Normal	no			no	no						no	None	>5g/day	yes	Normal blood sugar	yes	negative
Mubi	30	Others	female	Married	7	No formal education	Farmer	Less than N10,000	no	None	Not Applicable			Not Applicable		Not Applicable	Na	Na	Not Applicable		None	88	94.5	0.931216931	Normal	no			no	no						no	None	<5g/day	no	Normal blood sugar	yes	negative
Mubi	48	Others	female	Married	5	No formal education	Farmer	N10,000-N19,000	no	None	Not Applicable			Not Applicable		Not Applicable	Na	Na	Not Applicable		None	113	120	0.941666667	Normal	no			no	no						no	None	>5g/day	no	Normal blood sugar	yes	positive
Mubi	51	Others	female	Widowed	13	No formal education	Farmer	N10,000-N19,000	no	Hypertension	More than 6 months			No		No	2500	7500	No	Financial constraint	None	123	126	0.976190476	Hypertensive	no			no	no						no	None	<5g/day	no	Normal blood sugar	yes	negative
Mubi	40	Fulani	female	Married	8	No formal education	Artisan	N10,000-N19,000	no	None	Not Applicable			Not Applicable		Not Applicable	Na	Na	Not Applicable		None	84.5	92.5	0.913513514	Normal	no			no	no						no	None	<5g/day	no	Normal blood sugar	no	negative
Mubi	46	Others	female	Married	9	No formal education	Artisan	N10,000-N19,000	no	I dont know	Not Applicable			Not Applicable		Not Applicable	Na	Na	Not Applicable		Hypertension	87	108	0.805555556	Normal	no			no	no						no	None	>5g/day	yes	Normal blood sugar	yes	negative
Mubi	43	Michika	female	Widowed	7	Primary school	Artisan	Less than N10,000	no	None	Not Applicable			Not Applicable		Not Applicable	Na	Na	Not Applicable		I dont know	89	99	0.898989899	Normal	no			no	no						no	None	>5g/day	yes	Normal blood sugar	yes	positive
Mubi	52	Others	female	Divorced	3	Primary school	None	Less than N10,000	no	Hypertension Diabetes	More than 6 months			yes		yes	5000	8000	yes		Hypertension Diabetes	120	130	0.923076923	Hypertensive	no			no	no						no	Hypertension	<5g/day	yes	Diabetic blood sugar	yes	positive
Mubi	38	Others	male	Married	3	Tertiary	Civil Servant	N40,000-N49,000	yes	None	Not Applicable			Not Applicable		Not Applicable	Na	Na	Not Applicable		None	89	96	0.927083333	Normal	no			no	no						no	None	>5g/day	yes	Normal blood sugar	yes	negative
Mubi	50	Others	male	Married	7	No formal education	Artisan	N20,000-N29,000	no	None	Not Applicable			Not Applicable		Not Applicable	Na	Na	Not Applicable		None	87	74	1.175675676	Hypertensive	no			no	no						no	None	<5g/day	no	Normal blood sugar	yes	negative
Mubi	92	Fulani	male	Married	3	Secondary	None	Less than N10,000	no	None	Not Applicable			Not Applicable		Not Applicable	Na	Na	Not Applicable		None Hypertension	101	105	0.961904762	Hypertensive	no			no	no						no	None	>5g/day	no	Normal blood sugar	yes	negative
Mubi	55	Others	male	Married	15	Primary school	Other	N30,000-N39,000	no	I dont know	Not Applicable			Not Applicable		Not Applicable	Na	Na	Not Applicable		None	99	100	0.99	Hypertensive	no			no	no						no	None	>5g/day	yes	Normal blood sugar	yes	negative
Mubi	29	Others	male	Single	1	Tertiary	Student	N20,000-N29,000	yes	None	Not Applicable			Not Applicable		Not Applicable	Na	Ns	Not Applicable		None	71.5	87	0.82183908	Normal	yes	10	10	no	yes	bottled	2				no	None	<5g/day	yes	Normal blood sugar	yes	negative
Mubi	35	Others	male	Single	1	Primary school	Trader/Business	N10,000-N19,000	no	None	Not Applicable			Not Applicable		Not Applicable	Na	Na	Not Applicable		None	84.5	93.5	0.903743316	Hypertensive	no			no	no						no	None	>5g/day	no	Normal blood sugar	yes	negative
Mubi	52	Others	male	Married	10	Secondary	Trader/Business	N20,000-N29,000	no	Hypertension	More than 6 months			No		No	1000	1500	yes		Hypertension Diabetes	114	109	1.04587156	Hypertensive	no			no	no						no	None	<5g/day	no	Normal blood sugar	yes	positive
Mubi	46	Marghi	male	Married	12	Secondary	Farmer	Less than N10,000	no	I dont know	Not Applicable			Not Applicable		Not Applicable	NA	Na	Not Applicable		None	98.5	104	0.947115385	Normal	no			no	no						no	None	<5g/day	yes	Normal blood sugar	no	negative
Mubi	31	Others	male	Single	1	Tertiary	Civil Servant	N30,000-N39,000	no	None	Not Applicable			Not Applicable		Not Applicable	Na	Na	Not Applicable		None	83.5	94	0.888297872	Normal	yes	2	10	no	no						no	None	<5g/day	yes	Normal blood sugar	no	negative
Mubi	24	Marghi	female	Married	3	Tertiary	Student	N10,000-N19,000	no	I dont know	Not Applicable			Not Applicable		Not Applicable	Na	Na	Not Applicable		None	71	87	0.816091954	Normal	no			no	no						no	Hypertension	>5g/day	yes	Normal blood sugar	yes	negative
Mubi	50	Michika	male	Single	1	Secondary	Civil Servant	N10,000-N19,000	no	None	Not Applicable			Not Applicable		Not Applicable	Na	Na	Not Applicable		None	78.5	88	0.892045455	Normal	no			no	no						no	None	<5g/day	yes	Normal blood sugar	no	negative
Mubi	22	Others	male	Single	1	Primary school	Artisan	Less than N10,000	no	None	Not Applicable			Not Applicable		Not Applicable	Na	Na	Not Applicable		None	75	83	0.903614458	Normal	no			no	no						no	None	>5g/day	no	Normal blood sugar	yes	negative
Mubi	40	Marghi	female	Married	8	No formal education	Full time housewife	N10,000-N19,000	no	None	Not Applicable			Not Applicable		Not Applicable	Na	Na	Not Applicable		None	88	96	0.916666667	Hypertensive	no			no	no						no	None	>5g/day	yes	Normal blood sugar	yes	negative
Mubi	49	Others	female	Married	5	No formal education	Farmer	N10,000-N19,000	no	None	Not Applicable			Not Applicable		Not Applicable	Na	Na	Not Applicable		None	71.5	77	0.928571429	Normal	no			no	no						no	None	<5g/day	yes	Normal blood sugar	no	negative
Mubi	53	Michika	female	Married	7	Primary school	Civil Servant	N30,000-N39,000	yes	None	Not Applicable			Not Applicable		Not Applicable	Na	Na	Not Applicable		Hypertension Diabetes	98	116	0.844827586	Hypertensive	no			no	no						no	None	>5g/day	no	Normal blood sugar	yes	negative
Mubi	34	Others	male	Married	4	Primary school	Artisan	N10,000-N19,000	no	None	Not Applicable			Not Applicable		Not Applicable	Na	Na	Not Applicable		None	68	86	0.790697674	Normal	no			no	no						no	None	<5g/day	yes	Normal blood sugar	yes	negative
Mubi	60	Others	male	Married	7	Secondary	Farmer	N10,000-N19,000	no	None	Not Applicable			Not Applicable		Not Applicable	Na	Na	Not Applicable		None	81	85	0.952941176	Normal	no			no	no						no	None	<5g/day	yes	Normal blood sugar	no	negative
Mubi	47	Others	male	Married	22	No formal education	Trader/Business	N40,000-N49,000	no	None	Not Applicable			Not Applicable		Not Applicable	Na	Na	Not Applicable		None	92	102	0.901960784	Hypertensive	no			no	no						no	None	<5g/day	yes	Normal blood sugar	yes	negative
Mubi	44	Others	male	Married	8	Primary school	Trader/Business	N90,000 and above	no	None	Not Applicable			Not Applicable		Not Applicable	Na	Na	Not Applicable		None	86	86.5	0.994219653	Normal	no			no	no						no	None	<5g/day	yes	Normal blood sugar	yes	positive
Mubi	42	Others	female	Married	9	No formal education	Trader/Business	N20,000-N29,000	no	None	Not Applicable			Not Applicable		Not Applicable	Na	Na	Not Applicable		None	94	101	0.930693069	Normal	no			no	no						no	None	<5g/day	yes	Normal blood sugar	no	positive
Mubi	45	Others	female	Married	9	Tertiary	Civil Servant	N30,000-N39,000	no	None	Not Applicable			Not Applicable		Not Applicable	Na	Na	Not Applicable		None	83	88	0.943181818	Normal	no			no	no						no	None	<5g/day	yes	Normal blood sugar	no	positive
Mubi	14	Others	male	Single	9	Secondary	Student	Less than N10,000	no	None	Not Applicable			Not Applicable		Not Applicable	Na	Na	Not Applicable		None	62	79.5	0.779874214	Normal	no			no	no						no	None	<5g/day	yes	Normal blood sugar	no	negative
Mubi	70	Kilba	female	Widowed	1	No formal education	Farmer	Less than N10,000	no	None	Not Applicable			Not Applicable		Not Applicable	Na	Na	Not Applicable		None Diabetes	75	89	0.842696629	Normal	no			no	no						no	Diabetes	<5g/day	no	Normal blood sugar	no	negative
Mubi	42	Kilba	female	Married	3	Tertiary	Student	N10,000-N19,000	no	None	Not Applicable			Not Applicable		Not Applicable	Na	Na	Not Applicable		None	107	121	0.884297521	Hypertensive	no			no	no						no	Diabetes	>5g/day	yes	Normal blood sugar	yes	positive
Mubi	71	Fulani	male	Married	11	No formal education	Trader/Business	Less than N10,000	no	Hypertension	Less than 6 months			No		No	Na	Na	Not Applicable		None	84	85	0.988235294	Hypertensive	no			no	no						no	None	>5g/day	no	Normal blood sugar	no	negative
Mubi	43	Others	female	Married	9	No formal education	Artisan	Less than N10,000	no	Hypertension	Less than 6 months			No		No	Na	Na	Not Applicable		None	107	117.5	0.910638298	Hypertensive	no			no	no						no	None	>5g/day	no	Normal blood sugar	yes	positive
Mubi	28	Others	female	Married	6	Secondary	Trader/Business	N10,000-N19,000	no	None	Not Applicable			Not Applicable		Not Applicable	Na	Na	Not Applicable		None	80	94	0.85106383	Normal	no			no	no						no	None	>5g/day	no	Normal blood sugar	no	negative
Mubi	30	Hausa	female	Married	7	Secondary	Trader/Business	N40,000-N49,000	no	None	Not Applicable			Not Applicable		Not Applicable	Na	Na	Not Applicable		None	90	99	0.909090909	Normal	no			no	no						no	None	>5g/day	no	Normal blood sugar	no	negative
Mubi	35	Marghi	male	Single	11	Tertiary	Civil Servant	N40,000-N49,000	no	None	Not Applicable			Not Applicable		Not Applicable	Na	Na	Not Applicable		None	82	92	0.891304348	Normal	no			no	no						no	None	<5g/day	yes	Normal blood sugar	yes	negative
Mubi	65	Others	female	Married	2	Primary school	Civil Servant	N10,000-N19,000	yes	None	Not Applicable			Not Applicable		Not Applicable	Na	Na	Not Applicable		None	84	120	0.7	Normal	no			no	no						no	None	<5g/day	yes	Normal blood sugar	yes	negative
Mubi	20	Others	male	Single	5	Primary school	Trader/Business	N20,000-N29,000	no	None	Not Applicable			Not Applicable		Not Applicable	Na	Na	Not Applicable		Hypertension Diabetes	80	92	0.869565217	Normal	no			no	no						no	None	<5g/day	no	Normal blood sugar	no	negative
Mubi	49	Others	female	Married	5	Primary school	Farmer	Less than N10,000	no	None	Not Applicable			Not Applicable		Not Applicable	Na	Na	Not Applicable		None	69	75	0.92	Normal	no			no	no						no	None	<5g/day	no	Normal blood sugar	yes	positive
Mubi	30	Others	male	Married	3	Tertiary	Farmer	Less than N10,000	no	None	Not Applicable			Not Applicable		Not Applicable	Na	Na	Not Applicable		None	69	98	0.704081633	Normal	no			no	no						no	None	<5g/day	yes	Normal blood sugar	yes	negative
Mubi	56	Others	male	Married	5	Tertiary	Civil Servant	N10,000-N19,000	no	None	Not Applicable			Not Applicable		Not Applicable	Na	Na	Not Applicable		None	46	85	0.541176471	Normal	no			no	no						no	None	<5g/day	no	Normal blood sugar	yes	negative
Mubi	45	Others	male	Married	7	Primary school	Farmer	Less than N10,000	no	None	Not Applicable			Not Applicable		Not Applicable	Na	Na	Not Applicable		None	38	42	0.904761905	Normal	no			no	no						no	None	<5g/day	yes	Normal blood sugar	yes	negative
Mubi	40	Others	female	Married	10	No formal education	Trader/Business	N10,000-N19,000	no	Hypertension	Less than 6 months			No		No	2000	4000	Not Applicable		None	42	96	0.4375	Normal	no			no	no						no	None	<5g/day	no	Normal blood sugar	yes	negative
Mubi	53	Others	male	Married	10	Tertiary	Civil Servant	N30,000-N39,000	yes	None	Not Applicable			Not Applicable		Not Applicable	Na	Na	Not Applicable		None	77	90	0.855555556	Normal	no			no	no						no	None	>5g/day	yes	Normal blood sugar	yes	negative
Mubi	20	Fulani	female	Single	9	Secondary	Student	Less than N10,000	no	None	Not Applicable			Not Applicable		Not Applicable	Na	Na	Not Applicable		None	63	85	0.741176471	Normal	no			no	no						no	None	>5g/day	no	Normal blood sugar	no	negative
Mubi	42	Others	male	Married	7	Secondary	Civil Servant	Less than N10,000	no	Hypertension	Less than 6 months			No		No	Na	Na	Not Applicable		None	86	93	0.924731183	Hypertensive	no			no	no						no	None	<5g/day	no	Normal blood sugar	yes	negative
Mubi	38	Kilba	female	Married	5	Secondary	Farmer	N10,000-N19,000	no	None	Not Applicable			Not Applicable		Not Applicable	Na	Na	Not Applicable		None	87	103	0.844660194	Normal	no			no	no						no	None	<5g/day	yes	Normal blood sugar	no	negative
Mubi	45	Others	male	Married	5	Tertiary	Civil Servant	N50,000-N59,000	no	None	Not Applicable			Not Applicable		Not Applicable	Na	Na	Not Applicable		None	48	99	0.484848485	Normal	no			no	no						no	None	>5g/day	yes	Normal blood sugar	yes	positive
Mubi	40	Fulani	female	Widowed	5	Secondary	Civil Servant	N10,000-N19,000	no	None	Not Applicable			Not Applicable		Not Applicable	Na	Na	Not Applicable		None	46	102	0.450980392	Normal	no			no	no						no	None	<5g/day	no	Normal blood sugar	yes	negative
Mubi	52	Kilba	female	Married	8	Secondary	Farmer	Less than N10,000	no	None	Not Applicable			Not Applicable		Not Applicable	Na	Na	Not Applicable		None	45	69	0.652173913	Normal	no			no	no						no	None	<5g/day	no	Normal blood sugar	no	negative
Mubi	30	Others	male	Single	7	Tertiary	Civil Servant	N30,000-N39,000	no	None	Not Applicable			Not Applicable		Not Applicable	Na	Na	Not Applicable		None	45	96	0.46875	Normal	no			no	no						no	None	>5g/day	yes	Normal blood sugar	yes	negative
Mubi	68	Hausa	male	Married	12	No formal education	Civil Servant	N20,000-N29,000	no	None	Not Applicable			Not Applicable		Not Applicable	Na	Na	Not Applicable		None	58	103	0.563106796	Normal	no			no	no						no	None	<5g/day	no	Normal blood sugar	yes	negative
Mubi	42	Others	male	Single	1	Tertiary	Civil Servant	N20,000-N29,000	yes	None	Not Applicable			Not Applicable		Not Applicable	Na	Na	Not Applicable		None	35	48	0.729166667	Normal	no			no	yes	bottled	1				no	None	<5g/day	yes	Normal blood sugar	no	negative
Mubi	25	Fulani	female	Married	3	Primary school	Trader/Business	N20,000-N29,000	no	None	Not Applicable			Not Applicable		Not Applicable	Na	Na	Not Applicable		None	43	69	0.623188406	Normal	no			no	no						no	Hypertension	>5g/day	no	Normal blood sugar	no	positive
Mubi	18	Hausa	female	Married	2	Primary school	Full time housewife	Less than N10,000	no	None	Not Applicable			Not Applicable		Not Applicable	Na	Na	Not Applicable		None	30	42	0.714285714	Normal	no			no	no						no	Hypertension	>5g/day	no	Normal blood sugar	no	negative
Mubi	35	Others	male	Married	6	Secondary	Trader/Business	Less than N10,000	no	None	Not Applicable			Not Applicable		Not Applicable	Na	Na	Not Applicable		None	78	90	0.866666667	Normal	no			no	no						no	None	>5g/day	yes	Normal blood sugar	no	negative
Mubi	35	Others	male	Married	5	Tertiary	Civil Servant	N30,000-N39,000	no	I dont know	Not Applicable			Not Applicable		Not Applicable	Na	Na	Not Applicable		Hypertension Diabetes	93	104	0.894230769	Normal	yes	5	25	no	yes	bottled	15				no	Hypertension	>5g/day	yes	Normal blood sugar	yes	negative
Mubi	64	Michika	male	Married	13	Primary school	Other	N10,000-N19,000	no	Diabetes Hypertension	More than 6 months			No		No	6000	6000	yes		None	95	94	1.010638298	Hypertensive	no			no	yes	bottled	2				no	None	>5g/day	yes	Diabetic blood sugar	no	negative
Mubi	50	Others	female	Married	8	Tertiary	Civil Servant	N90,000 and above	yes	I dont know	Not Applicable			Not Applicable		Not Applicable	Na	Na	Not Applicable		None	106	108	0.981481481	Hypertensive	no			no	no						no	None	>5g/day	yes	Normal blood sugar	yes	positive
Mubi	76	Others	male	Married	5	Primary school	None	Less than N10,000	no	I dont know	Not Applicable			Not Applicable		Not Applicable	Na	Na	Not Applicable		None	87	87	1	Hypertensive	no			no	no						no	Hypertension	<5g/day	no	Normal blood sugar	yes	positive
Mubi	40	Fulani	male	Married	4	Tertiary	Civil Servant	N30,000-N39,000	yes	I dont know	Not Applicable			Not Applicable		Not Applicable	Na	Na	Not Applicable		Diabetes	85	96	0.885416667	Normal	no			no	no						no	None	<5g/day	yes	Normal blood sugar	yes	positive
Mubi	44	Fulani	male	Married	9	Secondary	Trader/Business	N10,000-N19,000	no	Diabetes	More than 6 months			No		yes	7000	7000	yes		Diabetes	97	98	0.989795918	Normal	yes	5	25	no	no						no	Diabetes	>5g/day	yes	Diabetic blood sugar	yes	positive
Mubi	70	Others	male	Married	7	Primary school	Farmer	Less than N10,000	no	None	Not Applicable			Not Applicable		Not Applicable	Na	Na	Not Applicable		None	75	87	0.862068966	Normal	yes	1	5	no	yes	local		3			no	None	>5g/day	yes	Normal blood sugar	yes	positive
Mubi	36	Others	male	Married	6	Tertiary	Civil Servant	N30,000-N39,000	no	I dont know	Not Applicable			Not Applicable		Not Applicable	Na	Na	Not Applicable		None	73	87	0.83908046	Normal	no			no	no						no	None	>5g/day	yes	Normal blood sugar	yes	positive
Mubi	37	Others	female	Married	9	Secondary	None	Less than N10,000	no	None	Not Applicable			Not Applicable		Not Applicable	Na	Na	Not Applicable		None	97	103	0.941747573	Normal	no			no	no						no	None	>5g/day	yes	Normal blood sugar	no	negative
Mubi	50	Others	female	Married	12	Primary school	None	Less than N10,000	no	I dont know	Not Applicable			Not Applicable		Not Applicable	Na	Na	Not Applicable		Hypertension	95	99	0.95959596	Normal	no			no	no						no	None	<5g/day	no	Normal blood sugar	yes	positive
Mubi	33	Marghi	male	Single	2	Tertiary	Civil Servant	N10,000-N19,000	no	Hypertension	More than 6 months			No		yes	2000	2500	yes		None	65	85	0.764705882	Normal	no			no	no						no	None	>5g/day	yes	Normal blood sugar	yes	positive
Mubi	34	Others	female	Married	9	No formal education	Artisan	N30,000-N39,000	yes	Hypertension	More than 6 months			No		No	1000	2000	Not Applicable		None	81	93	0.870967742	Normal	no			no	no						no	None	>5g/day	yes	Normal blood sugar	yes	positive
Mubi	47	Marghi	female	Married	4	Primary school	Civil Servant	N10,000-N19,000	no	Hypertension	More than 6 months			No		No	2000	2000	yes		Diabetes	74	63	1.174603175	Hypertensive	no			no	no						no	None	>5g/day	yes	Normal blood sugar	yes	negative
Mubi	74	Marghi	male	Married	12	Primary school	Civil Servant	N20,000-N29,000	no	I dont know	Not Applicable			Not Applicable		Not Applicable	Na	Na	Not Applicable		I dont know	88	93	0.946236559	Normal	no			no	no						no	None	>5g/day	no	Normal blood sugar	yes	positive
Mubi	36	Others	male	Married	9	Secondary	Farmer	N20,000-N29,000	no	None	Not Applicable			Not Applicable		Not Applicable	Na	Na	Not Applicable		None	93	108	0.861111111	Normal	no			no	no						no	None	>5g/day	yes	Normal blood sugar	yes	negative
Mubi	30	Marghi	female	Married	8	Secondary	None	Less than N10,000	no	None	Not Applicable			Not Applicable		Not Applicable	Na	Na	Not Applicable		None	85	100	0.85	Normal	no			no	no						no	None	>5g/day	no	Normal blood sugar	yes	positive
Mubi	32	Others	female	Married	8	Secondary	None	Less than N10,000	no	None	Not Applicable			Not Applicable		Not Applicable	Na	Na	Not Applicable		Hypertension Diabetes	73	86	0.848837209	Normal	no			no	no						no	I dont know	>5g/day	yes	Normal blood sugar	yes	negative
Mubi	30	Hausa	female	Married	8	Secondary	Trader/Business	Less than N10,000	no	None	Not Applicable			Not Applicable		Not Applicable	Na	Na	Not Applicable		None Hypertension	83	102	0.81372549	Normal	no			no	no						no	None	>5g/day	no	Normal blood sugar	no	negative
Mubi	47	Others	female	Married	8	Primary school	Farmer	Less than N10,000	no	None	Not Applicable			Not Applicable		Not Applicable	Na	Na	Not Applicable		None Hypertension	73	87	0.83908046	Normal	no			no	no						no	None	>5g/day	yes	Normal blood sugar	yes	positive
Mubi	48	Others	female	Widowed	6	Secondary	Civil Servant	N30,000-N39,000	yes	None	Not Applicable			Not Applicable		Not Applicable	Na	Na	Not Applicable		Hypertension	82	95	0.863157895	Normal	no			no	no						no	Hypertension	<5g/day	yes	Normal blood sugar	yes	positive
Mubi	29	Others	female	Married	6	Secondary	Civil Servant	N30,000-N39,000	no	I dont know	Not Applicable			Not Applicable		Not Applicable	Na	Na	Not Applicable		Hypertension	75	101	0.742574257	Normal	no			no	no						no	None	>5g/day	yes	Normal blood sugar	yes	negative
Mubi	25	Others	female	Married	8	Primary school	Trader/Business	Less than N10,000	no	None	Not Applicable			Not Applicable		Not Applicable	Na	Na	Not Applicable		Diabetes	83	103	0.805825243	Normal	no			no	no						no	None	<5g/day	yes	Normal blood sugar	yes	negative
Mubi	49	Others	female	Married	17	No formal education	Trader/Business	Less than N10,000	no	None	Not Applicable			Not Applicable		Not Applicable	Na	Na	Not Applicable		Hypertension	102	101	1.00990099	Normal	no			no	no						no	None	<5g/day	yes	Normal blood sugar	yes	positive
Mubi	50	Others	female	Married	13	Primary school	None	Less than N10,000	no	None	Not Applicable			Not Applicable		Not Applicable	Na	Na	Not Applicable		None	93	102	0.911764706	Normal	no			no	no						no	Diabetes	<5g/day	no	Normal blood sugar	yes	negative
Mubi	38	Fulani	female	Married	12	Primary school	Artisan	Less than N10,000	no	None	Not Applicable			Not Applicable		Not Applicable	Na	Na	Not Applicable		Hypertension Diabetes	87	92	0.945652174	Normal	no			no	no						no	Hypertension	>5g/day	yes	Normal blood sugar	yes	positive
Mubi	35	Others	female	Married	11	No formal education	Trader/Business	Less than N10,000	no	I dont know	Not Applicable			Not Applicable		Not Applicable	Na	Na	Not Applicable		None	102	111	0.918918919	Normal	no			no	no						no	None	>5g/day	no	Normal blood sugar	yes	positive
Mubi	35	Others	female	Married	5	Primary school	Artisan	N20,000-N29,000	yes	None	Not Applicable			Not Applicable		Not Applicable	Na	Na	Not Applicable		None	94	104	0.903846154	Normal	no			no	no						no	None	>5g/day	yes	Normal blood sugar	yes	negative
Mubi	30	Others	female	Married	8	No formal education	Artisan	Less than N10,000	no	None	Not Applicable			Not Applicable		Not Applicable	Na	Na	Not Applicable		Hypertension	88	111	0.792792793	Normal	no			no	no						no	None	>5g/day	no	Normal blood sugar	yes	negative
Mubi	35	Hausa	female	Widowed	7	No formal education	Trader/Business	N10,000-N19,000	no	None	Not Applicable			Not Applicable		Not Applicable	Na	Na	Not Applicable		None	73	88.5	0.824858757	Normal	no			no	no						no	None	>5g/day	no	Normal blood sugar	yes	negative
Mubi	20	Others	female	Single	1	No formal education	None	N10,000-N19,000	no	None	Not Applicable			Not Applicable		Not Applicable	Na	Na	Not Applicable		None	73	82	0.890243902	Normal	no			no	no						no	None	>5g/day	yes	Normal blood sugar	yes	negative
Mubi	60	Fulani	male	Married	15	Primary school	Other	N10,000-N19,000	no	None	Not Applicable			Not Applicable		Not Applicable	Na	Na	Not Applicable		None	84	88	0.954545455	Normal	no			no	no						no	None	<5g/day	no	Normal blood sugar	yes	negative
Mubi	20	Fulani	female	Married	1	Tertiary	Civil Servant	Less than N10,000	yes	None	Not Applicable			Not Applicable		Not Applicable	Na	Na	Not Applicable		None	67.5	84	0.803571429	Normal	no			no	no						no	None	>5g/day	no	Normal blood sugar	yes	negative
Mubi	36	Hausa	female	Married	9	No formal education	Artisan	Less than N10,000	no	None	Not Applicable			Not Applicable		Not Applicable	Ns	Na	Not Applicable		Hypertension	87	107	0.813084112	Hypertensive	no			no	no						no	None	>5g/day	no	Normal blood sugar	yes	negative
Mubi	30	Fulani	female	Married	3	No formal education	Artisan	Less than N10,000	no	None	Not Applicable			Not Applicable		Not Applicable	Na	Na	Not Applicable		Hypertension Diabetes	74	86.5	0.855491329	Normal	no			no	no						no	None	>5g/day	no	Normal blood sugar	yes	negative
Mubi	42	Fulani	female	Married	8	No formal education	Trader/Business	Less than N10,000	no	None	Not Applicable			Not Applicable		Not Applicable	Na	Na	Not Applicable		Hypertension Diabetes	96	98	0.979591837	Normal	no			no	no						no	Diabetes	>5g/day	no	Normal blood sugar	yes	positive
Mubi	25	Fulani	female	Single	1	Secondary	None	Less than N10,000	no	None	Not Applicable			Not Applicable		Not Applicable	Na	Na	Not Applicable		Hypertension Diabetes	90	102	0.882352941	Normal	no			no	no						no	None	>5g/day	no	Normal blood sugar	yes	negative
Mubi	56	Others	female	Married	6	No formal education	Farmer	N10,000-N19,000	no	None	Not Applicable			Not Applicable		Not Applicable	Na	Q	Not Applicable		None	81.5	95	0.857894737	Normal	no			no	no						no	None	>5g/day	yes	Normal blood sugar	yes	positive
Mubi	40	Others	female	Married	5	No formal education	Trader/Business	N10,000-N19,000	no	None	Not Applicable			Not Applicable		Not Applicable	A Na	Na	Not Applicable		None	80	84	0.952380952	Normal	no			no	no						no	I dont know	>5g/day	yes	Normal blood sugar	yes	negative
Mubi	25	Others	female	Married	5	Secondary	Full time housewife	Less than N10,000	no	None	Not Applicable			Not Applicable		Not Applicable	A	Na	Not Applicable		I dont know	71.5	83	0.861445783	Normal	no			no	no						no	None	<5g/day	no	Normal blood sugar	yes	negative
Mubi	20	Others	female	Single	2	Secondary	Student	Less than N10,000	no	None	Not Applicable			Not Applicable		Not Applicable	A	N	Not Applicable		Hypertension	76.5	90	0.85	Normal	no			no	no						no	None	>5g/day	no	Normal blood sugar	yes	negative
Mubi	48	Others	female	Married	10	Primary school	Trader/Business	N10,000-N19,000	no	None	Not Applicable			Not Applicable		Not Applicable	Na	Na	Not Applicable		I dont know	61	68	0.897058824	Normal	no			no	no						no	I dont know	<5g/day	no	Normal blood sugar	no	negative
Mubi	22	Others	female	Married	3	Primary school	Artisan	Less than N10,000	no	None	Not Applicable			Not Applicable		Not Applicable	Na	Na	Not Applicable		Hypertension Diabetes	64	80	0.8	Normal	no			no	no						no	None	>5g/day	no	Normal blood sugar	yes	negative
Mubi	25	Others	male	Married	4	No formal education	Trader/Business	N50,000-N59,000	no	None	Not Applicable			Not Applicable		Not Applicable	Ma	A	Not Applicable		None	93	102	0.911764706	Hypertensive	no			no	no						no	None	>5g/day	yes	Normal blood sugar	yes	negative
Mubi	25	Others	male	Single	1	Primary school	Trader/Business	N10,000-N19,000	no	None	Not Applicable			Not Applicable		Not Applicable	A	A	Not Applicable		I dont know	75	95	0.789473684	Normal	no			no	no						no	None	>5g/day	no	Normal blood sugar	yes	negative
Mubi	85	Fulani	female	Married	2	Primary school	Civil Servant	Less than N10,000	no	None	Not Applicable			Not Applicable		Not Applicable	A	Na	Not Applicable		Diabetes	83	92	0.902173913	Hypertensive	no			no	no						no	Diabetes	<5g/day	no	Normal blood sugar	yes	negative
Mubi	28	Others	female	Married	9	No formal education	Full time housewife	Less than N10,000	no	None	Not Applicable			Not Applicable		Not Applicable	A	Na	Not Applicable		None	74.5	91	0.818681319	Hypertensive	no			no	no						no	I dont know	>5g/day	no	Normal blood sugar	no	negative
Mubi	48	Michika	female	Married	10	Primary school	Civil Servant	N30,000-N39,000	no	None	Not Applicable			Not Applicable		Not Applicable	A	A	Not Applicable		None	129	144	0.895833333	Normal	no			no	no						no	None	>5g/day	no	Normal blood sugar	yes	negative
Mubi	30	Marghi	female	Single	1	Secondary	Trader/Business	N10,000-N19,000	no	None	Not Applicable			Not Applicable		Not Applicable	.a	Na	Not Applicable		Hypertension	87	94	0.925531915	Hypertensive	no			no	no						no	None	>5g/day	no	Normal blood sugar	yes	negative
Mubi	55	Fulani	male	Married	16	No formal education	Trader/Business	N30,000-N39,000	no	None	Not Applicable			Not Applicable		Not Applicable	A	Na	Not Applicable		None	98	104	0.942307692	Normal	no			no	no						no	None	<5g/day	no	Normal blood sugar	no	positive
Mubi	25	Michika	female	Single	1	Tertiary	Trader/Business	N50,000-N59,000	no	None	Not Applicable			Not Applicable		Not Applicable	Na	Na	Not Applicable		Hypertension	70.5	88	0.801136364	Normal	no			no	no						no	None	<5g/day	no	Normal blood sugar	yes	positive
Mubi	55	Marghi	female	Married	8	No formal education	Trader/Business	N20,000-N29,000	no	None	Not Applicable			Not Applicable		Not Applicable	Na	Na	Not Applicable		None	104	113	0.920353982	Normal	no			no	no						no	None	>5g/day	no	Normal blood sugar	yes	negative
Mubi	35	Fulani	male	Single	1	Tertiary	Student	Less than N10,000	no	None	Not Applicable			Not Applicable		Not Applicable	Na	Na	Not Applicable		Hypertension Diabetes	92	87	1.057471264	Normal	no			no	no						no	None	>5g/day	no	Normal blood sugar	no	negative
Mubi	55	Fulani	female	Widowed	5	No formal education	None	Less than N10,000	no	None	Not Applicable			Not Applicable		Not Applicable	Na	Na	Not Applicable		None	89	103	0.86407767	Hypertensive	no			no	no						no	None	<5g/day	no	Normal blood sugar	yes	positive
Mubi	40	Fulani	female	Widowed	8	No formal education	Full time housewife	N10,000-N19,000	no	None	Not Applicable			Not Applicable		Not Applicable	Na	Na	Not Applicable		None	81	91	0.89010989	Normal	no			no	no						no	None	>5g/day	no	Normal blood sugar	yes	positive
Mubi	45	Fulani	female	Married	3	No formal education	None	Less than N10,000	no	None	Not Applicable			Not Applicable		Not Applicable	Na	Na	Not Applicable		None	75	90	0.833333333	Hypertensive	no			no	no						no	None	>5g/day	no	Normal blood sugar	no	positive
Mubi	33	Fulani	female	Married	5	Primary school	Full time housewife	Less than N10,000	no	None	Not Applicable			Not Applicable		Not Applicable	Na	Na	Not Applicable		Hypertension	91	103.5	0.879227053	Normal	no			no	no						no	None	>5g/day	no	Normal blood sugar	yes	negative
Mubi	47	Fulani	female	Married	8	Primary school	Full time housewife	N10,000-N19,000	no	None	Not Applicable			Not Applicable		Not Applicable	Na	Na	Not Applicable		None	98	109	0.899082569	Normal	no			no	no						no	None	>5g/day	no	Normal blood sugar	yes	negative
Mubi	26	Fulani	female	Married	6	No formal education	Farmer	N10,000-N19,000	no	None	Not Applicable			Not Applicable		Not Applicable	Na	Na	Not Applicable		None	82.5	88	0.9375	Normal	no			no	no						no	None	>5g/day	no	Normal blood sugar	no	negative
Mubi	23	Hausa	female	Married	5	Secondary	Artisan	N10,000-N19,000	no	None	Not Applicable			Not Applicable		Not Applicable	Na	N	Not Applicable		Hypertension	87	98	0.887755102	Normal	no			no	no						no	None	<5g/day	no	Normal blood sugar	yes	negative
Mubi	33	Others	male	Married	5	Tertiary	Civil Servant	N30,000-N39,000	no	None	Not Applicable			Not Applicable		Not Applicable	Na	Na	Not Applicable		Diabetes	71	81	0.87654321	Normal	no			no	yes	bottled	1				no	None	<5g/day	yes	Normal blood sugar	yes	negative
Mubi	36	Others	female	Married	10	No formal education	Full time housewife	Less than N10,000	no	None	Not Applicable			Not Applicable		Not Applicable	N	Na	Not Applicable		None	121	128	0.9453125	Normal	no			no	no						no	None	>5g/day	no	Normal blood sugar	yes	negative
Mubi	32	Others	male	Married	5	Secondary	Other	N10,000-N19,000	yes	None	Not Applicable			Not Applicable		Not Applicable	Na	Na	Not Applicable		None	74	86	0.860465116	Normal	no			no	no						no	None	>5g/day	yes	Normal blood sugar	yes	negative
Mubi	56	Others	female	Married	8	Tertiary	Civil Servant	N30,000-N39,000	no	Hypertension	Not Applicable			Not Applicable		Not Applicable	Na	Na	Not Applicable		None	80	97	0.824742268	Normal	no			no	no						no	None	>5g/day	yes	Normal blood sugar	yes	positive
Mubi	38	Chamba	male	Married	9	Primary school	Trader/Business	Less than N10,000	no	Diabetes	More than 6 months			No		yes	5000	3000	yes		None	98	108	0.907407407	Normal	no			yes	yes	bottled	8				no	None	>5g/day	yes	Normal blood sugar	yes	positive
Mubi	40	Michika	female	Married	5	No formal education	Farmer	Less than N10,000	no	Hypertension	More than 6 months			yes		yes	3500	4000	yes		None	102	116	0.879310345	Hypertensive	no			no	no						no	None	>5g/day	no	Normal blood sugar	no	negative
Mubi	57	Hausa	female	Married	7	No formal education	Farmer	Less than N10,000	no	Hypertension	More than 6 months			No		No	2000	3000	yes		None	85	105	0.80952381	Hypertensive	no			no	no						no	None	>5g/day	yes	Normal blood sugar	yes	positive
Mubi	53	Others	male	Married	20	No formal education	Farmer	N10,000-N19,000	no	None	Not Applicable			Not Applicable		Not Applicable	Na	Na	Not Applicable		None	78	95	0.821052632	Normal	no			no	no						no	None	<5g/day	yes	Normal blood sugar	yes	negative
Mubi	29	Michika	male	Married	4	Secondary	Farmer	Less than N10,000	no	None	Not Applicable			Not Applicable		Not Applicable	Na	Na	Not Applicable		None	96	99	0.96969697	Normal	no			no	no						no	None	>5g/day	yes	Normal blood sugar	yes	negative
Mubi	47	Marghi	female	Married	8	Primary school	Trader/Business	N50,000-N59,000	no	None	Not Applicable			Not Applicable		Not Applicable	Na	Na	Not Applicable		None	82	93	0.88172043	Normal	no			no	no						no	Hypertension	<5g/day	yes	Normal blood sugar	no	negative
Mubi	64	Fulani	male	Married	11	No formal education	Farmer	N10,000-N19,000	no	Hypertension	Less than 6 months			No		No	Na	Na	yes		None	84	96	0.875	Hypertensive	no			no	no						no	None	>5g/day	yes	Normal blood sugar	yes	positive
Mubi	33	Others	male	Married	4	Tertiary	Trader/Business	N30,000-N39,000	yes	None	Not Applicable			Not Applicable		Not Applicable	Na	Na	Not Applicable		None	81	95	0.852631579	Normal	no			no	no						no	None	>5g/day	yes	Normal blood sugar	yes	positive
Mubi	48	Others	female	Married	7	Secondary	None	Less than N10,000	no	Diabetes	More than 6 months			yes		yes	4000	4000	yes		I dont know	97	112	0.866071429	Normal	no			no	no						no	None	>5g/day	yes	Diabetic blood sugar	yes	positive
Mubi	37	Michika	male	Married	4	Secondary	Civil Servant	N50,000-N59,000	no	None	Not Applicable			Not Applicable		Not Applicable	Na	Na	Not Applicable		None	77	94	0.819148936	Normal	no			no	no						no	None	<5g/day	yes	Normal blood sugar	yes	negative
Mubi	22	Others	male	Single	1	Secondary	Artisan	N10,000-N19,000	no	None	Not Applicable			Not Applicable		Not Applicable	Na	Na	Not Applicable		None	68	74	0.918918919	Normal	no			no	no						no	None	<5g/day	yes	Normal blood sugar	yes	negative
Mubi	27	Marghi	male	Single	8	Secondary	Civil Servant	N50,000-N59,000	no	None	Not Applicable			Not Applicable		Not Applicable	Na	Na	Not Applicable		None	81	102	0.794117647	Normal	no			no	yes	bottled	4				no	None	<5g/day	yes	Normal blood sugar	yes	negative
Mubi	35	Hausa	female	Married	4	No formal education	Full time housewife	Less than N10,000	no	None	Not Applicable			Not Applicable		Not Applicable	Na	Na	Not Applicable		Hypertension	85	99	0.858585859	Hypertensive	no			no	no						no	None	>5g/day	no	Normal blood sugar	yes	negative
Mubi	35	Marghi	male	Married	4	Secondary	Civil Servant	N20,000-N29,000	no	None	Not Applicable			Not Applicable		Not Applicable	Na	Na	Not Applicable		None	95	104	0.913461538	Normal	no			no	no						no	Diabetes	<5g/day	yes	Normal blood sugar	yes	negative
Mubi	20	Others	female	Married	5	No formal education	None	Less than N10,000	no	Hypertension	Less than 6 months			No		No	Na	Na	yes		None	125	128	0.9765625	Hypertensive	no			no	no						no	None	>5g/day	yes	Normal blood sugar	yes	negative
Mubi	50	Marghi	female	Married	12	Primary school	Trader/Business	Less than N10,000	no	Hypertension	More than 6 months			yes		yes	2500	2500	yes		Hypertension	87	103	0.844660194	Hypertensive	no			no	no						no	None	>5g/day	yes	Normal blood sugar	yes	positive
Mubi	30	Marghi	female	Married	10	Primary school	Farmer	Less than N10,000	no	None	Not Applicable			Not Applicable		Not Applicable	Na	Na	Not Applicable		None	82	103	0.796116505	Normal	no			no	no						no	None	>5g/day	yes	Normal blood sugar	no	negative
Mubi	80	Others	female	Married	4	Secondary	None	Less than N10,000	no	Hypertension	More than 6 months			yes		yes	12000	12000	yes		Hypertension	75	94	0.79787234	Hypertensive	no			no	no						no	None	>5g/day	no	Normal blood sugar	yes	positive
Mubi	55	Others	female	Married	5	No formal education	Farmer	Less than N10,000	no	None	Not Applicable			Not Applicable		Not Applicable	Na	Na	Not Applicable		None	95	100	0.95	Normal	no			no	no						no	None	>5g/day	yes	Normal blood sugar	yes	positive
Mubi	40	Fulani	male	Married	9	No formal education	Farmer	N10,000-N19,000	no	None	Not Applicable			Not Applicable		Not Applicable	Na	Na	Not Applicable		None	89	105	0.847619048	Normal	no			no	yes	local		2			no	Hypertension	>5g/day	yes	Normal blood sugar	yes	positive
Mubi	36	Hausa	female	Married	4	Primary school	Trader/Business	N10,000-N19,000	no	Diabetes	More than 6 months			No		No	2000	3000	yes		None	93	118	0.788135593	Normal	no			no	no						no	None	>5g/day	yes	Normal blood sugar	yes	negative
Mubi	32	Others	female	Married	6	Primary school	Trader/Business	Less than N10,000	no	Hypertension	More than 6 months			yes		No	Na	Na	Not Applicable		Hypertension	85	115	0.739130435	Hypertensive	no			no	no						no	Hypertension	>5g/day	yes	Normal blood sugar	yes	positive
Mubi	60	Marghi	female	Married	9	Primary school	Civil Servant	N20,000-N29,000	no	Hypertension	Less than 6 months			No		No	5000	7000	yes		I dont know	106	97	1.092783505	Hypertensive	no			no	no						no	I dont know	<5g/day	no	Normal blood sugar	yes	negative
Mubi	58	Fulani	female	Married	11	Secondary	Farmer	N20,000-N29,000	no	Diabetes	More than 6 months			No		No	4000	6000	yes		None	96	105	0.914285714	Normal	no			no	no						no	None	>5g/day	yes	Diabetic blood sugar	yes	positive
Mubi	28	Michika	female	Single	6	Tertiary	Artisan	Less than N10,000	no	I dont know	Not Applicable			Not Applicable		Not Applicable	Na	Na	Not Applicable		I dont know	64	73	0.876712329	Normal	no			no	no						no	None	<5g/day	yes	Normal blood sugar	yes	negative
Mubi	53	Others	male	Married	6	Tertiary	Civil Servant	N20,000-N29,000	no	Hypertension	More than 6 months			No		No	Na	Na	yes		I dont know	66	89	0.741573034	Hypertensive	no			no	no						no	None	>5g/day	yes	Normal blood sugar	yes	positive
Mubi	45	Marghi	female	Married	6	Secondary	Farmer	N10,000-N19,000	no	I dont know	Not Applicable			Not Applicable		Not Applicable	Na	Na	Not Applicable		None	82	110	0.745454545	Normal	no			no	no						no	None	>5g/day	yes	Normal blood sugar	yes	negative
Mubi	33	Hausa	female	Divorced	8	Secondary	Artisan	Less than N10,000	no	None	Not Applicable			Not Applicable		Not Applicable	Na	Na	Not Applicable		Hypertension Diabetes	81	98	0.826530612	Normal	no			no	no						no	None	<5g/day	no	Normal blood sugar	yes	negative
Mubi	48	Fulani	female	Widowed	10	No formal education	Trader/Business	Less than N10,000	no	None	Not Applicable			Not Applicable		Not Applicable	Na	Na	Not Applicable		None	96	100	0.96	Normal	no			no	no						no	None	<5g/day	yes	Normal blood sugar	no	negative
Mubi	33	Hausa	male	Married	4	Secondary	Trader/Business	Less than N10,000	no	None	Not Applicable			Not Applicable		Not Applicable	Na	Na	Not Applicable		I dont know	84	100	0.84	Normal	no			no	no						no	None	>5g/day	yes	Normal blood sugar	no	negative
Mubi	64	Fulani	male	Married	7	Secondary	Farmer	N10,000-N19,000	no	Hypertension	More than 6 months			No		No	3000	5000	yes		I dont know	96	103	0.932038835	Hypertensive	no			no	no						no	None	>5g/day	no	Normal blood sugar	yes	positive
Mubi	37	Hausa	female	Married	5	Tertiary	Artisan	N10,000-N19,000	no	I dont know	Not Applicable			Not Applicable		Not Applicable	Na	Na	Not Applicable		I dont know	83	99	0.838383838	Normal	no			no	no						no	None	>5g/day	yes	Normal blood sugar	yes	negative
Mubi	66	Michika	male	Married	9	Tertiary	Farmer	N20,000-N29,000	no	Diabetes	Less than 6 months			No		No	Na	Na	Not Applicable		I dont know	98	118	0.830508475	Normal	no			no	no						no	None	>5g/day	yes	Impaired fasting glycemia	yes	positive
Mubi	38	Marghi	female	Married	6	Secondary	Artisan	Less than N10,000	no	Hypertension	Less than 6 months			No		No	Na	Na	Not Applicable		I dont know	95	114	0.833333333	Normal	no			no	no						no	None	>5g/day	yes	Normal blood sugar	yes	positive
Mubi	38	Others	male	Married	7	No formal education	Farmer	N10,000-N19,000	no	None	Not Applicable			Not Applicable		Not Applicable	Na	Na	Not Applicable		None	81	86	0.941860465	Normal	no			no	no						no	None	>5g/day	yes	Normal blood sugar	yes	negative
Mubi	45	Others	female	Married	10	Primary school	Trader/Business	Less than N10,000	no	Hypertension	More than 6 months			yes		yes	10000	10500	yes		None	110	108	1.018518519	Hypertensive	no			no	no						no	None	>5g/day	yes	Normal blood sugar	yes	positive
Mubi	55	Fulani	male	Married	8	Primary school	Trader/Business	Less than N10,000	no	Diabetes	More than 6 months			No		No	7000	11000	yes		Diabetes Hypertension	96	105	0.914285714	Normal	no			no	no						no	None	>5g/day	yes	Diabetic blood sugar	yes	positive
Mubi	42	Marghi	male	Married	4	Tertiary	Civil Servant	N20,000-N29,000	no	Hypertension	Not Applicable			Not Applicable		Not Applicable	Na	Na	Not Applicable		None	93	98	0.948979592	Normal	no			no	no						no	None	>5g/day	yes	Normal blood sugar	yes	negative
Mubi	58	Hausa	male	Married	11	Secondary	Farmer	N10,000-N19,000	no	None	Not Applicable			Not Applicable		Not Applicable	Na	Na	yes		None	88	94	0.936170213	Normal	no			no	no						no	I dont know	<5g/day	yes	Normal blood sugar	yes	negative
Mubi	42	Michika	male	Married	6	Tertiary	Civil Servant	N90,000 and above	no	Diabetes	More than 6 months			No		No	50000	70000	yes		None	95	105	0.904761905	Normal	no			no	no						no	None	<5g/day	yes	Diabetic blood sugar	yes	positive
Mubi	35	Kilba	male	Single	6	Tertiary	Civil Servant	N90,000 and above	no	None	Not Applicable			Not Applicable		Not Applicable	Na	Na	Not Applicable		None	77	95	0.810526316	Normal	no			no	no						no	None	<5g/day	yes	Normal blood sugar	yes	positive
Mubi	34	Michika	female	Married	2	Tertiary	Civil Servant	N30,000-N39,000	no	None	Not Applicable			Not Applicable		Not Applicable	Na	Na	Not Applicable		None	89	100	0.89	Normal	no			no	no						no	None	>5g/day	no	Normal blood sugar	yes	negative
Mubi	46	Others	female	Married	8	No formal education	Civil Servant	N10,000-N19,000	no	None	Not Applicable			Not Applicable		Not Applicable	Na	Na	Not Applicable		Hypertension	79	90	0.877777778	Normal	no			no	no						no	None	<5g/day	yes	Normal blood sugar	yes	positive
Mubi	32	Others	male	Single	8	Tertiary	Civil Servant	N40,000-N49,000	no	None	Not Applicable			Not Applicable		Not Applicable	Na	Na	Not Applicable		Hypertension	87	100	0.87	Normal	no			no	yes	bottled	5				no	None	>5g/day	yes	Normal blood sugar	yes	negative
Mubi	29	Michika	female	Married	5	Tertiary	Artisan	N10,000-N19,000	no	I dont know	Not Applicable			Not Applicable		Not Applicable	Na	Na	Not Applicable		I dont know	77	82	0.93902439	Normal	no			no	no						no	None	>5g/day	yes	Normal blood sugar	yes	negative
Mubi	58	Marghi	male	Married	11	Tertiary	Trader/Business	N30,000-N39,000	no	Diabetes Hypertension	More than 6 months			No		No	4000	5000	yes		I dont know	98	119	0.823529412	Hypertensive	no			no	no						no	None	>5g/day	yes	Impaired fasting glycemia	yes	positive
Mubi	69	Bachama	male	Married	9	Secondary	Farmer	N30,000-N39,000	no	Diabetes	Less than 6 months			No		No	3000	5000	yes		I dont know	89	111.5	0.798206278	Normal	no			no	no						no	Hypertension	>5g/day	no	Diabetic blood sugar	yes	positive
Mubi	20	Others	female	Single	10	Secondary	None	Less than N10,000	no	None	Not Applicable			Not Applicable		Not Applicable	Na	Na	Not Applicable		None	80	96	0.833333333	Normal	no			no	no						no	None	>5g/day	no	Normal blood sugar	yes	positive
Mubi	45	Hausa	female	Married	9	Primary school	Trader/Business	Less than N10,000	no	Hypertension	Not Applicable			Not Applicable		Not Applicable	Na	Na	Not Applicable		Hypertension	69	86	0.802325581	Hypertensive	no			no	no						no	None	>5g/day	yes	Normal blood sugar	yes	negative
Mubi	55	Kilba	male	Married	11	Tertiary	Civil Servant	N40,000-N49,000	yes	None	Not Applicable			Not Applicable		Not Applicable	Na	Na	Not Applicable		None	100	111	0.900900901	Hypertensive	no			no	no						no	None	<5g/day	yes	Normal blood sugar	yes	negative
Mubi	20	Others	male	Single	8	Secondary	None	Less than N10,000	no	None	Not Applicable			Not Applicable		Not Applicable	Na	Na	Not Applicable		I dont know	73	90	0.811111111	Normal	no			no	no						no	None	<5g/day	yes	Normal blood sugar	yes	negative
Mubi	50	Others	male	Married	14	Secondary	Civil Servant	N30,000-N39,000	no	None	Not Applicable			Not Applicable		Not Applicable	Na	Na	Not Applicable		None	88	105	0.838095238	Normal	no			no	no						no	None	<5g/day	yes	Normal blood sugar	yes	negative
Mubi	51	Others	female	Widowed	6	Secondary	Civil Servant	Less than N10,000	no	None	Not Applicable			Not Applicable		Not Applicable	Na	Na	Not Applicable		None	81	94	0.861702128	Normal	no			no	no						no	None	>5g/day	yes	Normal blood sugar	yes	negative
Mubi	20	Others	female	Single	5	Secondary	Student	Less than N10,000	no	None	Not Applicable			Not Applicable		Not Applicable	Na	Na	Not Applicable		None	64	78	0.820512821	Normal	no			no	no						no	None	>5g/day	no	Normal blood sugar	yes	negative
Mubi	56	Marghi	female	Widowed	7	Primary school	Civil Servant	Less than N10,000	no	Hypertension	Less than 6 months			Not Applicable		Not Applicable	Na	Na	Not Applicable		Hypertension Diabetes	97	107	0.906542056	Hypertensive	no			no	no						no	Hypertension	>5g/day	no	Normal blood sugar	yes	negative
Mubi	28	Others	male	Single	8	Secondary	Civil Servant	N30,000-N39,000	no	Hypertension	Less than 6 months			No		No	Na	Na	Not Applicable		Hypertension	52	96	0.541666667	Hypertensive	no			no	no						no	Hypertension	<5g/day	yes	Normal blood sugar	no	positive
Mubi	35	Others	male	Single	5	Tertiary	Trader/Business	N30,000-N39,000	no	Hypertension	Less than 6 months			No		No	Na	Na	Not Applicable		None	46	96	0.479166667	Hypertensive	no			no	no						no	None	>5g/day	yes	Normal blood sugar	yes	positive
Mubi	44	Hausa	female	Married	6	No formal education	Full time housewife	Less than N10,000	no	None	Not Applicable			Not Applicable		Not Applicable	Na	Na	Not Applicable		None	40	69	0.579710145	Normal	no			no	no						no	None	<5g/day	no	Normal blood sugar	no	negative
Mubi	50	Others	female	Married	7	Tertiary	Civil Servant	Less than N10,000	no	None	Not Applicable			No		No	Na	Na	Not Applicable		None	58	103	0.563106796	Normal	no			no	no						no	None	>5g/day	no	Normal blood sugar	no	negative
Mubi	72	Fulani	male	Married	22	Secondary	Farmer	N40,000-N49,000	no	None	Not Applicable			Not Applicable		Not Applicable	Na	Na	Not Applicable		None	40	58	0.689655172	Normal	no			no	no						no	None	<5g/day	yes	Normal blood sugar	no	negative
Mubi	48	Fulani	male	Married	7	Tertiary	Civil Servant	N30,000-N39,000	no	Hypertension Diabetes	More than 6 months			No		No	100	300	yes		Hypertension Diabetes	48	96	0.5	Hypertensive	no			no	no						no	Hypertension	<5g/day	yes	Diabetic blood sugar	yes	negative
Mubi	92	Others	male	Married	7	No formal education	Artisan	Less than N10,000	no	None	Not Applicable			Not Applicable		Not Applicable	NA	Na	Not Applicable		None	58	96	0.604166667	Normal	no			no	no						no	None	<5g/day	yes	Normal blood sugar	no	negative
Mubi	41	Fulani	male	Married	4	Secondary	Civil Servant	N30,000-N39,000	yes	None	Not Applicable			Not Applicable		Not Applicable	Na	Na	Not Applicable		None	38	58	0.655172414	Normal	no			no	no						no	None	>5g/day	no	Normal blood sugar	yes	negative
Mubi	25	Hausa	female	Married	5	Secondary	Trader/Business	N10,000-N19,000	no	None	Not Applicable			Not Applicable		Not Applicable	Na	Na	Not Applicable		None	38	69	0.550724638	Normal	no			no	no						no	None	>5g/day	no	Normal blood sugar	yes	negative
Mubi	35	Hausa	female	Married	5	No formal education	Full time housewife	Less than N10,000	no	Hypertension	Less than 6 months			No		No	Na	Na	Not Applicable		Hypertension	58	101	0.574257426	Hypertensive	no			no	no						no	None	>5g/day	no	Normal blood sugar	yes	positive
Mubi	56	Hausa	female	Widowed	3	No formal education	Trader/Business	N10,000-N19,000	no	None	Not Applicable			Not Applicable		Not Applicable	Na	Na	Not Applicable		None	30	53	0.566037736	Normal	no			no	no						no	None	<5g/day	yes	Normal blood sugar	yes	negative
Mubi	70	Kilba	male	Married	8	No formal education	Trader/Business	N30,000-N39,000	no	None	Not Applicable			Not Applicable		Not Applicable	Na	Na	Not Applicable		None	50	100	0.5	Normal	no			no	no						no	None	<5g/day	no	Normal blood sugar	no	negative
Mubi	70	Others	male	Married	9	No formal education	Hunter	Less than N10,000	no	Hypertension	Less than 6 months			No		No	Na	Na	Not Applicable		None	50	103	0.485436893	Hypertensive	no			no	no						no	None	>5g/day	no	Normal blood sugar	yes	negative
Mubi	89	Fulani	female	Married	1	No formal education	Full time housewife	Less than N10,000	no	None	Not Applicable			Not Applicable		Not Applicable	Na	Na	Not Applicable		None	28	36	0.777777778	Normal	no			no	no						no	None	<5g/day	no	Normal blood sugar	no	negative
Mubi	98	Fulani	female	Widowed	7	No formal education	Full time housewife	Less than N10,000	no	Hypertension	Less than 6 months			No		No	Na	Na	Not Applicable		None	30	58	0.517241379	Hypertensive	no			no	no						no	None	<5g/day	no	Normal blood sugar	yes	negative
Mubi	37	Fulani	female	Married	6	Primary school	Trader/Business	N50,000-N59,000	no	None	Not Applicable			Not Applicable		Not Applicable	Na	Na	Not Applicable		None	50	86	0.581395349	Normal	no			no	no						no	None	>5g/day	no	Normal blood sugar	no	negative
Mubi	35	Hausa	female	Married	3	Secondary	Civil Servant	Less than N10,000	no	Diabetes	Less than 6 months			No		No	Na	Na	Not Applicable		Hypertension	28	50	0.56	Normal	no			no	no						no	Diabetes	<5g/day	yes	Diabetic blood sugar	no	positive
Mubi	20	Hausa	female	Married	3	No formal education	Artisan	Less than N10,000	no	None	Not Applicable			Not Applicable		Not Applicable	Na	Na	Not Applicable		None	60	38	1.578947368	Normal	no			no	no						no	None	<5g/day	no	Normal blood sugar	yes	negative
Mubi	33	Others	male	Married	4	Tertiary	Farmer	Less than N10,000	no	None	Not Applicable			Not Applicable		Not Applicable	Na	Na	Not Applicable		None	40	58	0.689655172	Normal	no			no	no						no	None	<5g/day	yes	Diabetic blood sugar	yes	negative
Mubi	30	Kilba	female	Single	8	Primary school	Artisan	Less than N10,000	no	None	Not Applicable			Not Applicable		Not Applicable	Na	Na	Not Applicable		None	28	69	0.405797101	Normal	no			no	no						no	None	<5g/day	yes	Normal blood sugar	no	negative
Mubi	40	Fulani	male	Married	2	Primary school	Civil Servant	N40,000-N49,000	no	Hypertension	More than 6 months			yes		yes	2000	3500	Not Applicable		None	50	90	0.555555556	Normal	no			no	no						no	Diabetes	>5g/day	yes	Diabetic blood sugar	no	negative
Mubi	33	Others	female	Married	7	No formal education	Full time housewife	Less than N10,000	no	None	Not Applicable			Not Applicable		Not Applicable	Na	Na	Not Applicable		None	45	102	0.441176471	Normal	no			no	no						no	Hypertension	>5g/day	no	Normal blood sugar	no	positive
Mubi	39	Kilba	female	Married	3	No formal education	Farmer	Less than N10,000	no	Diabetes	More than 6 months			No		No	3000	45000	yes		None	89	108	0.824074074	Normal	no			no	no						no	Hypertension	<5g/day	yes	Diabetic blood sugar	no	positive
Mubi	67	Others	male	Married	8	Tertiary	Farmer	N30,000-N39,000	yes	None	Not Applicable			Not Applicable		Not Applicable	Na	Na	Not Applicable		None	36	49	0.734693878	Normal	no			no	no						no	None	<5g/day	no	Normal blood sugar	no	negative
Mubi	53	Fulani	female	Widowed	6	No formal education	Trader/Business	N10,000-N19,000	no	None	Not Applicable			Not Applicable		Not Applicable	Na	Na	Not Applicable		None	33	48	0.6875	Hypertensive	no			no	no						no	None	<5g/day	no	Normal blood sugar	no	negative
Mubi	80	Fulani	male	Married	12	No formal education	Hunter	Less than N10,000	no	None	Not Applicable			Not Applicable		Not Applicable	Na	Na	Not Applicable		None	40	69	0.579710145	Normal	no			no	no						no	None	<5g/day	no	Normal blood sugar	no	negative
Mubi	70	Others	male	Married	7	No formal education	Farmer	Less than N10,000	no	Diabetes Hypertension	More than 6 months			yes		yes	3000	5000	yes		None	50	72	0.694444444	Hypertensive	no			no	no						no	None	>5g/day	yes	Diabetic blood sugar	no	negative
Mubi	30	Hausa	female	Married	7	No formal education	Trader/Business	Less than N10,000	no	None	Not Applicable			Not Applicable		Not Applicable	Na	Na	Not Applicable		None	30	48	0.625	Normal	no			no	no						no	None	<5g/day	yes	Normal blood sugar	no	positive
Mubi	36	Others	female	Married	10	No formal education	Full time housewife	Less than N10,000	no	Hypertension	Less than 6 months			No		Not Applicable	Na	Na	Not Applicable		None	103	123	0.837398374	Hypertensive	no			no	no						no	None	<5g/day	no	Normal blood sugar	no	negative
Mubi	25	Fulani	female	Married	3	Primary school	Trader/Business	N20,000-N29,000	no	Hypertension	Less than 6 months			No		Not Applicable	Na	Na	Not Applicable		Hypertension	50	63	0.793650794	Hypertensive	no			no	no						no	None	>5g/day	no	Normal blood sugar	no	negative
Mubi	45	Others	female	Married	8	No formal education	Trader/Business	N10,000-N19,000	no	Hypertension	Less than 6 months			No		No	Na	NA	Not Applicable		Hypertension	50	69	0.724637681	Hypertensive	no			no	no						no	None	<5g/day	no	Normal blood sugar	no	negative
Mubi	50	Fulani	female	Widowed	6	No formal education	Trader/Business	Less than N10,000	no	None	Not Applicable			Not Applicable		Not Applicable	Na	Na	Not Applicable		None	30	58	0.517241379	Normal	no			no	no						no	None	<5g/day	no	Normal blood sugar	no	negative
Mubi	60	Hausa	female	Married	8	Secondary	Trader/Business	N20,000-N29,000	no	None	Not Applicable			Not Applicable		Not Applicable	Na	Na	Not Applicable		None	50	98	0.510204082	Normal	no			no	no						no	None	>5g/day	no	Normal blood sugar	no	negative
Mubi	36	Others	female	Divorced	9	Primary school	Civil Servant	Less than N10,000	no	None	Not Applicable			Not Applicable		Not Applicable	Na	Na	Not Applicable		None	58	103	0.563106796	Normal	no			no	no						no	None	<5g/day	no	Normal blood sugar	no	negative
Mubi	80	Fulani	male	Married	12	No formal education	Artisan	N60,000-N69,000	no	None	Not Applicable			Not Applicable		Not Applicable	Na	Na	Not Applicable		None	38	63	0.603174603	Normal	no			yes	no						no	None	<5g/day	yes	Normal blood sugar	yes	negative
Mubi	25	Hausa	female	Single	8	Secondary	Student	Less than N10,000	no	None	Not Applicable			Not Applicable		Not Applicable	Na	Na	Not Applicable		None	29	38	0.763157895	Normal	no			no	no						no	None	<5g/day	yes	Normal blood sugar	no	negative
Mubi	54	Others	male	Single	1	Tertiary	Civil Servant	N20,000-N29,000	no	None	Not Applicable			Not Applicable		Not Applicable	Na	Na	Not Applicable		None	35	48	0.729166667	Normal	no			no	no						no	None	<5g/day	no	Normal blood sugar	no	negative
Mubi	21	Others	female	Married	6	Tertiary	Civil Servant	N20,000-N29,000	yes	None	Not Applicable			Not Applicable		Not Applicable	Na	Ma	Not Applicable		None	50	69	0.724637681	Normal	no			no	no						no	None	<5g/day	no	Normal blood sugar	yes	negative
Mubi	28	Others	female	Married	2	Tertiary	Civil Servant	N10,000-N19,000	no	None	Not Applicable			Not Applicable		Not Applicable	Na	Na	Not Applicable		None	50	69	0.724637681	Normal	no			no	no						no	None	<5g/day	no	Normal blood sugar	no	negative
Mubi	33	Others	female	Married	3	Tertiary	Civil Servant	N30,000-N39,000	yes	None	Not Applicable			Not Applicable		Not Applicable	Na	Na	Not Applicable		None	69	103	0.669902913	Normal	no			no	no						no	None	<5g/day	no	Normal blood sugar	yes	negative
Mubi	42	Others	female	Married	2	Tertiary	Civil Servant	N40,000-N49,000	no	None	Not Applicable			Not Applicable		Not Applicable	Na	Na	Not Applicable		None	30	53	0.566037736	Normal	no			no	no						no	Hypertension	<5g/day	yes	Normal blood sugar	no	negative
Mubi	48	Others	female	Widowed	2	Tertiary	Civil Servant	N40,000-N49,000	no	None	Not Applicable			Not Applicable		Not Applicable	Na	Na	Not Applicable		None	45	106	0.424528302	Normal	no			no	no						no	None	<5g/day	no	Normal blood sugar	yes	negative
Mubi	90	Hausa	male	Married	6	Primary school	Trader/Business	N50,000-N59,000	no	None	Not Applicable			Not Applicable		Not Applicable	Na	Na	Not Applicable		None	36	90	0.4	Normal	no			no	no						no	None	<5g/day	no	Normal blood sugar	yes	negative
Mubi	45	Kilba	male	Married	2	Secondary	Civil Servant	N10,000-N19,000	no	None	Not Applicable			Not Applicable		Not Applicable	Na	Na	Not Applicable		None	42	78	0.538461538	Normal	no			no	no						no	None	<5g/day	yes	Normal blood sugar	yes	negative
Mubi	25	Michika	male	Single	8	Tertiary	Civil Servant	N30,000-N39,000	no	None	Not Applicable			Not Applicable		Not Applicable	Na	Na	Not Applicable		None	36	43	0.837209302	Normal	no			no	no						no	None	<5g/day	no	Normal blood sugar	yes	negative
Mubi	30	Others	male	Married	9	Secondary	Trader/Business	Less than N10,000	no	None	Not Applicable			Not Applicable		Not Applicable	Na	Na	Not Applicable		None	40	53	0.754716981	Normal	no			no	no						no	None	<5g/day	no	Normal blood sugar	yes	positive
Mubi	63	Fulani	male	Married	6	Primary school	Trader/Business	Less than N10,000	no	None	Not Applicable			Not Applicable		Not Applicable	Na	Na	Not Applicable		None	28	39	0.717948718	Normal	no			no	no						no	None	>5g/day	no	Normal blood sugar	yes	negative
Mubi	32	Kilba	female	Married	8	Secondary	Civil Servant	N20,000-N29,000	no	None	Not Applicable			Not Applicable		Not Applicable	Na	Na	Not Applicable		Hypertension Diabetes	40	58	0.689655172	Normal	no			no	no						no	Hypertension	<5g/day	no	Normal blood sugar	yes	negative
Mubi	30	Michika	female	Married	3	Tertiary	Trader/Business	N10,000-N19,000	no	None	Not Applicable			Not Applicable		Not Applicable	Na	Na	Not Applicable		None	38	69	0.550724638	Normal	no			no	no						no	None	<5g/day	no	Normal blood sugar	yes	negative
Mubi	36	Fulani	male	Married	2	Tertiary	Civil Servant	N20,000-N29,000	yes	None	Not Applicable			Not Applicable		Not Applicable	Na	NA	Not Applicable		Diabetes	52	60	0.866666667	Normal	no			no	no						no	None	>5g/day	yes	Normal blood sugar	yes	negative
Mubi	26	Fulani	female	Married	5	No formal education	Artisan	N20,000-N29,000	no	None	Not Applicable			Not Applicable		Not Applicable	Na	Na	Not Applicable		None	50	103	0.485436893	Normal	no			no	no						no	None	>5g/day	no	Normal blood sugar	yes	negative
Mubi	35	Michika	male	Married	3	Secondary	Farmer	Less than N10,000	no	None	Not Applicable			Not Applicable		Not Applicable	Na	Na	Not Applicable		None	33	40	0.825	Normal	no			no	no						no	I dont know	<5g/day	yes	Normal blood sugar	yes	negative
Mubi	28	Hausa	female	Married	4	Primary school	Trader/Business	Less than N10,000	no	Hypertension	Less than 6 months			No		No	Na	Na	Not Applicable		None	38	49	0.775510204	Hypertensive	no			no	no						no	None	<5g/day	no	Normal blood sugar	no	positive
Mubi	26	Others	female	Married	4	Secondary	Farmer	Less than N10,000	no	None	Not Applicable			Not Applicable		Not Applicable	Na	Na	Not Applicable		None	22	30	0.733333333	Normal	no			no	no						no	None	>5g/day	yes	Normal blood sugar	yes	negative
Mubi	22	Hausa	male	Single	5	Tertiary	Student	Less than N10,000	no	None	Not Applicable			Not Applicable		Not Applicable	Na	Na	Not Applicable		None	33	69	0.47826087	Normal	no			no	no						no	None	<5g/day	yes	Normal blood sugar	no	negative
Mubi	27	Others	female	Single	3	Tertiary	Artisan	Less than N10,000	no	None	Not Applicable			Not Applicable		Not Applicable	Na	Na	Not Applicable		Hypertension	26	32	0.8125	Normal	no			no	no						no	None	>5g/day	no	Normal blood sugar	yes	negative
Mubi	60	Others	female	Widowed	3	No formal education	Full time housewife	Less than N10,000	no	None	Not Applicable			Not Applicable		Not Applicable	Na	Na	Not Applicable		None	33	54	0.611111111	Hypertensive	no			no	no						no	None	<5g/day	yes	Normal blood sugar	yes	negative
Mubi	22	Others	female	Married	4	Secondary	Trader/Business	N20,000-N29,000	no	None	Not Applicable			Not Applicable		Not Applicable	Na	Na	Not Applicable		None	33	49	0.673469388	Normal	no			no	no						no	None	>5g/day	no	Normal blood sugar	yes	negative
Mubi	25	Marghi	male	Married	4	Secondary	Trader/Business	N30,000-N39,000	no	None	Not Applicable			Not Applicable		Not Applicable	Na	Na	Not Applicable		None	30	45	0.666666667	Normal	no			no	no						no	None	<5g/day	yes	Normal blood sugar	no	negative
Mubi	70	Michika	female	Widowed	3	No formal education	Farmer	Less than N10,000	no	Hypertension	More than 6 months			No		No	200	400	Not Applicable		None	50	72	0.694444444	Hypertensive	no			no	no						no	None	<5g/day	yes	Normal blood sugar	no	negative
Mubi	38	Fulani	female	Widowed	7	No formal education	Full time housewife	Less than N10,000	no	Hypertension	Less than 6 months			No		No	Na	Na	Not Applicable		None	50	65	0.769230769	Hypertensive	no			no	no						no	None	>5g/day	no	Normal blood sugar	yes	positive
Mubi	47	Fulani	male	Married	8	Tertiary	Civil Servant	N30,000-N39,000	yes	None	Not Applicable			Not Applicable		Not Applicable	Na	Na	Not Applicable		Hypertension	30	50	0.6	Normal	no			no	no						no	None	<5g/day	no	Normal blood sugar	yes	negative
Mubi	32	Marghi	female	Married	6	Tertiary	Civil Servant	N30,000-N39,000	yes	None	Not Applicable			Not Applicable		Not Applicable	Na	Na	Not Applicable		None	36	56	0.642857143	Normal	no			no	no						no	None	<5g/day	no	Normal blood sugar	yes	negative
Mubi	25	Hausa	female	Married	6	No formal education	Trader/Business	Less than N10,000	no	None	Not Applicable			Not Applicable		Not Applicable	Na	Na	Not Applicable		Hypertension	30	52	0.576923077	Normal	no			no	no						no	None	<5g/day	no	Normal blood sugar	no	negative
Mubi	25	Others	female	Married	5	Secondary	Trader/Business	N20,000-N29,000	no	None	Not Applicable			Not Applicable		Not Applicable	Na	Na	Not Applicable		Diabetes	30	58	0.517241379	Normal	no			no	no						no	None	>5g/day	no	Normal blood sugar	no	negative
Mubi	37	Fulani	male	Married	4	Secondary	Civil Servant	N20,000-N29,000	yes	None	Not Applicable			Not Applicable		Not Applicable	Na	Na	Not Applicable		None	20	36	0.555555556	Normal	no			no	no						no	None	>5g/day	yes	Normal blood sugar	yes	negative
Mubi	32	Others	male	Married	2	Secondary	Farmer	Less than N10,000	no	None	Not Applicable			Not Applicable		Not Applicable	Na	Na	Not Applicable		None	22	36	0.611111111	Normal	no			yes	yes	bottled	3				no	None	>5g/day	yes	Normal blood sugar	yes	negative
Mubi	27	Others	female	Married	9	Secondary	Trader/Business	Less than N10,000	no	Hypertension	Less than 6 months			No		No	Na	Na	Not Applicable		None	30	45	0.666666667	Normal	no			no	no						no	None	<5g/day	no	Normal blood sugar	yes	positive
Mubi	28	Others	female	Married	2	Tertiary	Trader/Business	N20,000-N29,000	no	None	Not Applicable			Not Applicable		Not Applicable	Na	Na	Not Applicable		None	36	85	0.423529412	Normal	no			no	no						no	None	<5g/day	no	Normal blood sugar	yes	negative
Mubi	38	Fulani	female	Married	7	Secondary	Trader/Business	N30,000-N39,000	no	Hypertension	More than 6 months			No		No	200	350	yes		Hypertension Diabetes	30	45	0.666666667	Hypertensive	no			no	no						no	Diabetes	<5g/day	no	Normal blood sugar	yes	negative
Mubi	85	Others	male	Married	23	No formal education	Farmer	Less than N10,000	no	None	Not Applicable			Not Applicable		Not Applicable	Na	Na	Not Applicable		None	45	56	0.803571429	Normal	no			no	no						no	None	<5g/day	no	Normal blood sugar	yes	negative
Mubi	30	Marghi	female	Married	2	Tertiary	None	Less than N10,000	no	None	Not Applicable			Not Applicable		Not Applicable	Na	Na	Not Applicable		None	67	85	0.788235294	Hypertensive	no			no	no						no	None	<5g/day	yes	Normal blood sugar	yes	positive
Mubi	20	Others	male	Single	12	Tertiary	Trader/Business	Less than N10,000	no	Diabetes	Not Applicable			Not Applicable		Not Applicable	Na	Na	Not Applicable		None	62	74	0.837837838	Normal	no			no	no						no	None	>5g/day	no	Impaired fasting glycemia	yes	positive
Mubi	16	Michika	female	Single	9	Secondary	Student	Less than N10,000	no	None	Not Applicable			Not Applicable		Not Applicable	Na	Na	Not Applicable		None	69	90	0.766666667	Normal	no			no	no						no	None	>5g/day	no	Normal blood sugar	yes	negative
Mubi	75	Others	female	Married	8	No formal education	Trader/Business	Less than N10,000	no	Hypertension	Not Applicable			Not Applicable		Not Applicable	Na	Na	Not Applicable		None	98	98	1	Hypertensive	no			no	no						no	None	>5g/day	no	Normal blood sugar	yes	positive
Mubi	42	Others	male	Married	7	Secondary	Civil Servant	N50,000-N59,000	no	I dont know Hypertension	Not Applicable			Not Applicable		Not Applicable	Na	Na	Not Applicable		None	84	95	0.884210526	Hypertensive	no			no	no						no	None	>5g/day	yes	Normal blood sugar	yes	positive
Mubi	25	Others	female	Married	4	Secondary	Trader/Business	Less than N10,000	no	None	Not Applicable			Not Applicable		Not Applicable	Na	Na	Not Applicable		I dont know	85	109	0.779816514	Normal	no			no	no						no	None	>5g/day	yes	Normal blood sugar	yes	negative
Mubi	32	Michika	male	Married	2	Secondary	Trader/Business	N30,000-N39,000	no	Hypertension Diabetes	Not Applicable			Not Applicable		Not Applicable	Na	Na	Not Applicable		Diabetes	87	110	0.790909091	Hypertensive	no			no	no						no	Diabetes	>5g/day	yes	Impaired fasting glycemia	no	negative
Mubi	38	Fulani	male	Married	6	Secondary	Farmer	Less than N10,000	no	None	Not Applicable			Not Applicable		Not Applicable	Na	Na	Not Applicable		I dont know	71	82	0.865853659	Normal	no			no	no						no	None	<5g/day	yes	Normal blood sugar	no	positive
Mubi	30	Michika	female	Married	6	No formal education	Trader/Business	N10,000-N19,000	no	None	Not Applicable			Not Applicable		Not Applicable	Na	Na	Not Applicable		None	77	89	0.865168539	Normal	no			no	no						no	None	>5g/day	yes	Impaired fasting glycemia	yes	positive
Mubi	33	Fulani	female	Married	4	Primary school	Trader/Business	Less than N10,000	no	None	Not Applicable			Not Applicable		Not Applicable	Na	Na	Not Applicable		I dont know	99	115	0.860869565	Normal	no			no	no						no	None	<5g/day	yes	Normal blood sugar	yes	negative
Mubi	18	Others	female	Single	4	Tertiary	Student	N10,000-N19,000	no	None	Not Applicable			Not Applicable		Not Applicable	Na	Na	Not Applicable		None	66	84	0.785714286	Normal	no			no	no						no	None	<5g/day	no	Impaired fasting glycemia	no	negative
Mubi	50	Fulani	female	Married	6	No formal education	None	Less than N10,000	no	None	Not Applicable			Not Applicable		Not Applicable	Na	Na	Not Applicable		Diabetes	71	89	0.797752809	Normal	no			no	no						no	Diabetes	>5g/day	no	Impaired fasting glycemia	yes	positive
Mubi	22	Michika	male	Single	1	Tertiary	Student	N20,000-N29,000	no	None	Not Applicable			Not Applicable		Not Applicable	Na	Na	Not Applicable		None	61.5	81	0.759259259	Normal	no			no	no						no	None	>5g/day	yes	Normal blood sugar	no	negative
Mubi	68	Michika	male	Married	14	No formal education	Farmer	N20,000-N29,000	no	None	Not Applicable			Not Applicable		Not Applicable	Na	Na	Not Applicable		I dont know	102	102	1	Hypertensive	no			no	yes	All of the above				3	no	None	>5g/day	yes	Normal blood sugar	yes	negative
Mubi	60	Michika	female	Married	2	No formal education	Farmer	Less than N10,000	no	None	Not Applicable			Not Applicable		Not Applicable	Na	Na	Not Applicable		I dont know	95.5	95	1.005263158	Hypertensive	no			no	no						no	None	>5g/day	yes	Normal blood sugar	yes	negative
Mubi	25	Hausa	male	Single	1	Secondary	Artisan	N20,000-N29,000	no	None	Not Applicable			Not Applicable		Not Applicable	Na	Na	Not Applicable		None	82.5	101	0.816831683	Hypertensive	no			no	no						no	None	>5g/day	no	Normal blood sugar	yes	negative
Mubi	22	Others	male	Single	1	Secondary	Student	N20,000-N29,000	no	None	Not Applicable			Not Applicable		Not Applicable	Na	Na	Not Applicable		I dont know	66.5	80	0.83125	Hypertensive	no			no	no						no	None	>5g/day	yes	Normal blood sugar	yes	negative
Mubi	55	Marghi	female	Widowed	7	Secondary	Civil Servant	N20,000-N29,000	no	Hypertension	More than 6 months			No		yes	5000	6000	No	Financial constraint	Hypertension	80	90	0.888888889	Hypertensive	no			no	no						no	None	<5g/day	yes	Normal blood sugar	no	positive
Mubi	26	Fulani	male	Single	1	Secondary	Trader/Business	N90,000 and above	no	None	Not Applicable			Not Applicable		Not Applicable	A	Na	Not Applicable		Diabetes	87.5	88	0.994318182	Normal	no			no	no						no	Hypertension	>5g/day	yes	Normal blood sugar	yes	negative
Mubi	75	Fulani	male	Married	8	No formal education	Farmer	N20,000-N29,000	no	Hypertension Diabetes	More than 6 months			No		yes	2000	4000	No	Financial constraint	Hypertension	76	68	1.117647059	Hypertensive	no			no	no						no	None	<5g/day	no	Diabetic blood sugar	yes	positive
Mubi	43	Marghi	male	Married	7	Tertiary	Civil Servant	N90,000 and above	yes	None	Not Applicable			Not Applicable		Not Applicable	Na	Na	Not Applicable		None	97	99	0.97979798	Hypertensive	no			no	no						no	None	<5g/day	no	Normal blood sugar	yes
Mubi	32	Others	male	Married	6	Tertiary	Trader/Business	N30,000-N39,000	no	None	Not Applicable			Not Applicable		Not Applicable	Na	Na	Not Applicable		None	79	89	0.887640449	Normal	no			no	no						no	None	<5g/day	no	Normal blood sugar	no	negative
Mubi	39	Others	male	Married	7	Secondary	Other	N10,000-N19,000	yes	None	Not Applicable			Not Applicable		Not Applicable	Na	Na	Not Applicable		None	77	89	0.865168539	Normal	no			no	no						no	None	>5g/day	no	Normal blood sugar	yes	negative
Mubi	50	Michika	female	Widowed	6	No formal education	None	N10,000-N19,000	no	None	Not Applicable			Not Applicable		Not Applicable	Na	Na	Not Applicable		I dont know	75	88	0.852272727	Hypertensive	no			no	no						no	None	<5g/day	no	Normal blood sugar	yes	negative
Mubi	36	Michika	male	Married	9	Secondary	Civil Servant	N30,000-N39,000	yes	None	Not Applicable			Not Applicable		Not Applicable	A	A	Not Applicable		Hypertension	88	85	1.035294118	Normal	no			no	no						no	None	>5g/day	yes	Normal blood sugar	yes	negative
Mubi	46	Michika	male	Married	7	Secondary	Trader/Business	N10,000-N19,000	no	None	Not Applicable			Not Applicable		Not Applicable	N	Na	Not Applicable		None	75	84	0.892857143	Normal	no			no	no						no	None	>5g/day	yes	Normal blood sugar	yes	positive
Mubi	56	Fulani	female	Married	4	Primary school	Trader/Business	Less than N10,000	no	None	Not Applicable			No		No	Na	Na	Not Applicable		None	87	102	0.852941176	Normal	no			no	no						no	I dont know	<5g/day	yes	Normal blood sugar	yes	negative
Mubi	33	Fulani	female	Married	8	No formal education	Civil Servant	N10,000-N19,000	yes	None	Not Applicable			Not Applicable		No	Na	Na	Not Applicable		Diabetes	77	97	0.793814433	Normal	no			no	no						no	None	<5g/day	yes	Normal blood sugar	yes	negative
Mubi	29	Michika	male	Single	30	Tertiary	Trader/Business	N30,000-N39,000	no	Diabetes	Less than 6 months			No		No	Na	Na	yes		None	77	92	0.836956522	Normal	no			no	no						no	None	<5g/day	yes	Impaired fasting glycemia	yes	positive
Mubi	22	Others	female	Married	6	Secondary	Artisan	Less than N10,000	no	None	Not Applicable			Not Applicable		Not Applicable	Na	Na	Not Applicable		Hypertension	70	94	0.744680851	Normal	no			no	no						no	Diabetes	>5g/day	no	Normal blood sugar	yes	negative
Mubi	30	Others	male	Married	10	Tertiary	Civil Servant	N50,000-N59,000	no	None	Not Applicable			Not Applicable		Not Applicable	Na	Na	Not Applicable		None	77	92	0.836956522	Normal	no			no	no						no	None	>5g/day	yes	Normal blood sugar	yes	negative
Mubi	25	Others	female	Single	3	Secondary	Student	Less than N10,000	no	None	Not Applicable			Not Applicable		Not Applicable	Na	Na	Not Applicable		I dont know	69	92	0.75	Normal	no			no	no						no	None	>5g/day	no	Normal blood sugar	yes	negative
Mubi	27	Others	female	Married	2	Tertiary	Artisan	N30,000-N39,000	no	None	Not Applicable			Not Applicable		Not Applicable	Na	Na	Not Applicable		Hypertension	57	87	0.655172414	Normal	no			no	no						yes	Hypertension	>5g/day	no	Normal blood sugar	yes	negative
Mubi	62	Marghi	male	Married	9	Primary school	Civil Servant	N30,000-N39,000	no	Diabetes	Less than 6 months			No		No	3000	5000	yes		I dont know	95	109	0.871559633	Normal	no			no	no						no	None	<5g/day	yes	Impaired fasting glycemia	yes	negative
Mubi	36	Hausa	female	Divorced	6	Primary school	Trader/Business	Less than N10,000	no	I dont know	Not Applicable			Not Applicable		Not Applicable	Na	Na	Not Applicable		I dont know None	85	102	0.833333333	Normal	no			no	no						no	None	>5g/day	yes	Normal blood sugar	yes	negative
Mubi	43	Michika	male	Married	7	Tertiary	Civil Servant	N20,000-N29,000	no	Hypertension	More than 6 months			No		No	1500	2500	yes		None	98	115	0.852173913	Hypertensive	no			no	no						no	None	>5g/day	no	Normal blood sugar	yes	positive
Mubi	41	Others	male	Married	6	Tertiary	Civil Servant	N50,000-N59,000	yes	None	Not Applicable			Not Applicable		Not Applicable	Na	Na	Not Applicable		Hypertension Diabetes	119	122	0.975409836	Normal	no			no	no						no	None	>5g/day	yes	Normal blood sugar	yes	negative
Mubi	27	Others	female	Single	8	Tertiary	Trader/Business	Less than N10,000	no	None	Not Applicable			Not Applicable		Not Applicable	Na	Na	Not Applicable		I dont know	78	102	0.764705882	Normal	no			no	no						no	None	>5g/day	yes	Normal blood sugar	yes	positive
Mubi	52	Michika	male	Married	9	Tertiary	Farmer	N50,000-N59,000	no	Hypertension	More than 6 months			No		No	Na	Na	yes		None	98	108	0.907407407	Normal	no			no	no						no	None	>5g/day	yes	Normal blood sugar	yes	positive
Mubi	34	Fulani	male	Married	5	Tertiary	Civil Servant	N30,000-N39,000	no	None	Not Applicable			Not Applicable		Not Applicable	Na	Na	Not Applicable		None	85	99	0.858585859	Normal	no			no	no						no	None	>5g/day	yes	Normal blood sugar	yes	negative
Mubi	69	Michika	male	Married	8	Tertiary	Artisan	N10,000-N19,000	no	None	Not Applicable			Not Applicable		Not Applicable	Na	Na	Not Applicable		None	90	100	0.9	Normal	no			no	no						no	None	>5g/day	yes	Normal blood sugar	yes	negative
Mubi	30	Marghi	male	Single	7	Tertiary	Civil Servant	N20,000-N29,000	no	None	Not Applicable			Not Applicable		Not Applicable	Na	Na	Not Applicable		None	85	94	0.904255319	Normal	no			no	no						no	None	>5g/day	yes	Normal blood sugar	yes
Mubi	51	Fulani	male	Married	11	No formal education	Trader/Business	N30,000-N39,000	no	None	Not Applicable			Not Applicable		Not Applicable	Na	Na	Not Applicable		None	82	96	0.854166667	Normal	no			no	no						no	None	>5g/day	no	Normal blood sugar	no	negative
Mubi	42	Hausa	male	Married	5	Tertiary	Civil Servant	N40,000-N49,000	no	Hypertension	Less than 6 months			No		No	Na	Na	Not Applicable		None	73	89	0.820224719	Normal	no			no	no						no	None	>5g/day	yes	Normal blood sugar	yes	negative
Mubi	33	Michika	male	Married	5	Tertiary	Civil Servant	N20,000-N29,000	no	None	Not Applicable			Not Applicable		Not Applicable	Na	Na	Not Applicable		None	91	99	0.919191919	Normal	no			no	no						no	Hypertension	>5g/day	yes	Normal blood sugar	yes	negative
Mubi	54	Michika	male	Married	10	Primary school	Farmer	N50,000-N59,000	no	None	Not Applicable			Not Applicable		Not Applicable	Na	Na	Not Applicable		None	92	125	0.736	Normal	yes	3	2years	no	no						no	None	>5g/day	yes	Normal blood sugar	yes	positive
Mubi	36	Michika	female	Married	7	Secondary	Farmer	N30,000-N39,000	no	Diabetes	Less than 6 months			No		Not Applicable	Na	Na	Not Applicable		None	78	97	0.804123711	Normal	no			no	no						no	None	>5g/day	yes	Impaired fasting glycemia	yes
Mubi	29	Marghi	male	Married	7	Tertiary	Student	N10,000-N19,000	no	None	Not Applicable			Not Applicable		Not Applicable	Na	Na	Not Applicable		None	71	86	0.825581395	Normal	no			no	no						no	None	<5g/day	yes	Normal blood sugar	yes	negative
Mubi	64	Hausa	male	Married	13	Primary school	Farmer	N70,000-N79,000	no	Diabetes	More than 6 months			No		No	3000	4500	yes		Hypertension Diabetes	96	128	0.75	Normal	no			yes	no						no	Hypertension	<5g/day	yes	Diabetic blood sugar	yes	negative
Mubi	45	Others	female	Married	5	Secondary	Farmer	Less than N10,000	no	Hypertension	More than 6 months			No		No	Na	Na	Not Applicable		Hypertension Diabetes	88	93	0.946236559	Normal	no			no	no						no	Hypertension	>5g/day	yes	Normal blood sugar	yes	negative
Mubi	34	Others	male	Married	6	Tertiary	Civil Servant	N30,000-N39,000	no	None	Not Applicable			Not Applicable		Not Applicable	Na	Na	Not Applicable		Diabetes	77	91	0.846153846	Normal	no			no	no						no	Diabetes	<5g/day	yes	Normal blood sugar	yes	positive
Mubi	35	Others	male	Single	20	Tertiary	Civil Servant	N30,000-N39,000	yes	None	Not Applicable			Not Applicable		Not Applicable	Na	Na	Not Applicable		None	81	91	0.89010989	Normal	yes	5	2 year	no	no						no	None	>5g/day	yes	Normal blood sugar	yes	positive
Mubi	22	Others	female	Single	7	Tertiary	Trader/Business	N20,000-N29,000	no	I dont know	Not Applicable			Not Applicable		Not Applicable	Na	Na	Not Applicable		Hypertension Diabetes	63	85	0.741176471	Normal	no			no	no						no	None	>5g/day	no	Normal blood sugar	yes	negative
Mubi	34	Others	male	Married	6	Tertiary	Civil Servant	N50,000-N59,000	yes	Hypertension	Less than 6 months			No		No	Na	Na	Not Applicable		Hypertension	45	82	0.548780488	Hypertensive	no			no	yes	bottled	2				no	Hypertension	>5g/day	yes	Normal blood sugar	yes	negative
Mubi	28	Fulani	male	Single	50	Tertiary	Civil Servant	N10,000-N19,000	no	None	Not Applicable			Not Applicable		Not Applicable	Na	Na	Not Applicable		Diabetes	42	58	0.724137931	Normal	no			no	no						no	Diabetes	>5g/day	yes	Normal blood sugar	yes	negative
Mubi	40	Fulani	female	Married	30	No formal education	Full time housewife	Not Applicable	no	None	Not Applicable			Not Applicable		Not Applicable	Na	Na	Not Applicable		Hypertension	45	86	0.523255814	Normal	no			no	no						no	Hypertension	<5g/day	no	Normal blood sugar	yes	negative
Mubi	45	Fulani	female	Married	4	No formal education	Full time housewife	Not Applicable	no	Hypertension	More than 6 months			yes		yes	5000	6000	No	Na	None	48	56	0.857142857	Hypertensive	no			no	no						no	None	>5g/day	no	Normal blood sugar	yes	negative
Mubi	36	Others	male	Single	9	Tertiary	Civil Servant	N90,000 and above	yes	None	Not Applicable			Not Applicable		Not Applicable	Na	Na	Not Applicable		None	58	68	0.852941176	Hypertensive	no			no	yes	bottled	20				no	None	>5g/day	yes	Normal blood sugar	no	positive
Mubi	20	Others	female	Married	8	Tertiary	Student	Less than N10,000	no	None	Not Applicable			Not Applicable		Not Applicable	NA	Na	Not Applicable		None	35	48	0.729166667	Normal	no			no	no						no	None	<5g/day	yes	Normal blood sugar	yes	positive
Mubi	50	Fulani	female	Married	12	Secondary	Trader/Business	N20,000-N29,000	no	Diabetes	More than 6 months			No		No	3000	6000	Not Applicable		Hypertension Diabetes	49	53	0.924528302	Hypertensive	no			no	no						no	Hypertension	>5g/day	no	Diabetic blood sugar	yes	positive
Mubi	30	Others	male	Single	7	Tertiary	Student	N90,000 and above	no	None	Not Applicable			Not Applicable		Not Applicable	Na	Na	Not Applicable		None	40	52	0.769230769	Normal	no			no	no						no	None	>5g/day	no	Normal blood sugar	yes	negative
Mubi	48	Others	male	Married	10	Tertiary	Trader/Business	N50,000-N59,000	no	None	Not Applicable			Not Applicable		Not Applicable	Na	Na	Not Applicable		None	50	84	0.595238095	Normal	no			no	no						no	None	<5g/day	yes	Normal blood sugar	yes	positive
Mubi	45	Fulani	male	Married	8	Tertiary	Civil Servant	Less than N10,000	no	None	Not Applicable			Not Applicable		Not Applicable	Na	Na	Not Applicable		None	54	68	0.794117647	Normal	no			no	no						no	None	>5g/day	no	Normal blood sugar	yes	negative
Mubi	21	Others	female	Married	7	Tertiary	Civil Servant	Less than N10,000	no	I dont know	Not Applicable			Not Applicable		Not Applicable	Na	Na	Not Applicable		None	35	40	0.875	Normal	no			no	no						no	None	>5g/day	no	Normal blood sugar	yes	positive
Mubi	40	Hausa	male	Married	14	No formal education	Trader/Business	N40,000-N49,000	no	I dont know	Not Applicable			Not Applicable		Not Applicable	Na	Na	Not Applicable		None	48	59	0.813559322	Normal	no			no	no						no	None	<5g/day	no	Impaired fasting glycemia	yes	positive
Mubi	35	Hausa	male	Married	6	No formal education	Trader/Business	N30,000-N39,000	no	None	Not Applicable			Not Applicable		Not Applicable	Na	Na	Not Applicable		None	45	58	0.775862069	Normal	no			no	no						no	None	<5g/day	no	Normal blood sugar	yes	positive
Mubi	41	Michika	male	Married	7	Secondary	Civil Servant	N10,000-N19,000	no	None	Not Applicable			Not Applicable		Not Applicable	Na	Na	Not Applicable		None	40	52	0.769230769	Normal	no			no	no						no	None	>5g/day	no	Normal blood sugar	yes	positive
Mubi	50	Others	male	Married	24	Tertiary	Trader/Business	N10,000-N19,000	no	None	Not Applicable			Not Applicable		Not Applicable	Na	Na	Not Applicable		None	31	48	0.645833333	Normal	no			no	no						no	None	<5g/day	no	Normal blood sugar	yes	negative
Mubi	25	Others	female	Single	3	Tertiary	Student	Less than N10,000	no	I dont know	Not Applicable			Not Applicable		Not Applicable	Na	Na	Not Applicable		I dont know	39	50	0.78	Normal	no			no	no						no	None	>5g/day	no	Normal blood sugar	yes	positive
Mubi	57	Others	female	Married	8	Tertiary	Farmer	N30,000-N39,000	no	None	Not Applicable			Not Applicable		Not Applicable	Na	Na	Not Applicable		None	42	58	0.724137931	Normal	no			no	no						no	None	>5g/day	no	Normal blood sugar	yes	positive
Mubi	24	Hausa	female	Single	13	Secondary	Trader/Business	N20,000-N29,000	no	None	Not Applicable			Not Applicable		Not Applicable	Na	Na	Not Applicable		None	30	47	0.638297872	Normal	no			no	no						no	None	>5g/day	yes	Normal blood sugar	no	negative
Mubi	39	Fulani	male	Married	8	Secondary	Trader/Business	N10,000-N19,000	no	None	Not Applicable			Not Applicable		Not Applicable	Na	Na	Not Applicable		None	34	80	0.425	Normal	no			no	no						no	None	>5g/day	no	Normal blood sugar	yes	positive
Mubi	60	Others	female	Married	8	Tertiary	Civil Servant	N60,000-N69,000	no	None	Not Applicable			Not Applicable		Not Applicable	Na	Na	Not Applicable		None	58	83	0.698795181	Normal	no			no	no						no	None	<5g/day	no	Normal blood sugar	no	negative
Mubi	30	Others	male	Married	6	Secondary	Trader/Business	N10,000-N19,000	no	None	Not Applicable			Not Applicable		Not Applicable	Na	Na	Not Applicable		None	30	49	0.612244898	Normal	no			no	no						no	None	>5g/day	no	Normal blood sugar	no	negative
Mubi	69	Fulani	male	Married	3	No formal education	Trader/Business	N10,000-N19,000	no	None	Not Applicable			Not Applicable		Not Applicable	Na	Na	Not Applicable		None	60	93	0.64516129	Normal	no			no	no						no	None	>5g/day	yes	Normal blood sugar	no	positive
Mubi	25	Others	male	Single	12	Tertiary	Civil Servant	N10,000-N19,000	no	I dont know	Not Applicable			Not Applicable		Not Applicable	NA	Na	Not Applicable		I dont know	50	87	0.574712644	Normal	no			no	no						no	I dont know	>5g/day	no	Normal blood sugar	yes	positive
Mubi	41	Michika	male	Married	4	Tertiary	Civil Servant	N40,000-N49,000	no	Hypertension	Less than 6 months			No		No	Na	Na	yes		None	89	97	0.917525773	Normal	no			no	no						no	None	>5g/day	yes	Normal blood sugar	yes	negative
Mubi	38	Marghi	male	Married	7	Tertiary	Trader/Business	N10,000-N19,000	no	None	Not Applicable			Not Applicable		Not Applicable	Na	Na	Not Applicable		I dont know	90	103	0.873786408	Normal	no			no	no						no	None	>5g/day	yes	Normal blood sugar	yes	negative
Mubi	64	Fulani	male	Married	14	No formal education	Farmer	N50,000-N59,000	no	Diabetes	Less than 6 months			No		No	2000	3500	yes		None	94	108	0.87037037	Normal	no			yes	no						no	None	>5g/day	yes	Normal blood sugar	yes	positive
Mubi	29	Michika	female	Married	8	Tertiary	Artisan	N10,000-N19,000	no	None	Not Applicable			Not Applicable		Not Applicable	Na	Na	Not Applicable		None	86	95	0.905263158	Normal	no			no	no						no	None	>5g/day	yes	Normal blood sugar	yes	negative
Mubi	47	Kilba	female	Married	9	Tertiary	Civil Servant	N40,000-N49,000	no	Hypertension	More than 6 months			No		No	1800	2500	yes		I dont know	92	104	0.884615385	Hypertensive	no			no	no						no	None	<5g/day	no	Normal blood sugar	yes	positive
Mubi	27	Kilba	female	Married	5	Tertiary	Student	Less than N10,000	no	None	Not Applicable			Not Applicable		Not Applicable	Na	Na	Not Applicable		Hypertension Diabetes	56	90	0.622222222	Normal	no			no	no						no	None	>5g/day	no	Normal blood sugar	yes	negative
Mubi	55	Marghi	male	Married	8	Tertiary	Civil Servant	N50,000-N59,000	no	Diabetes	Less than 6 months			No		No	Na	Na	Not Applicable		None	92	112	0.821428571	Normal	no			no	no						no	None	>5g/day	yes	Normal blood sugar	no	negative
Mubi	34	Michika	female	Married	6	Tertiary	Civil Servant	N30,000-N39,000	no	None	Not Applicable			Not Applicable		Not Applicable	Na	Na	Not Applicable		None	86	97	0.886597938	Normal	no			no	no						no	None	>5g/day	yes	Normal blood sugar	yes	negative
Mubi	23	Michika	female	Single	6	Secondary	Trader/Business	Less than N10,000	no	None	Not Applicable			Not Applicable		Not Applicable	Na	Na	Not Applicable		None	68	85	0.8	Normal	no			no	no						no	None	>5g/day	yes	Normal blood sugar	yes	negative
Mubi	30	Hausa	female	Married	5	Tertiary	Farmer	N20,000-N29,000	no	None	Not Applicable			Not Applicable		Not Applicable	Na	Na	Not Applicable		None	80	95	0.842105263	Normal	no			no	no						no	None	<5g/day	yes	Normal blood sugar	yes	negative
Mubi	42	Michika	male	Married	9	Tertiary	Farmer	N30,000-N39,000	no	Diabetes	Less than 6 months			yes		No	3000	5000	yes		I dont know	76	90	0.844444444	Normal	no			yes	no						no	None	<5g/day	yes	Impaired fasting glycemia	yes	positive
Mubi	65	Others	male	Married	10	Secondary	Farmer	N40,000-N49,000	no	Hypertension	More than 6 months			No		No	Na	Na	Not Applicable		None	92	106	0.867924528	Normal	no			no	no						no	None	>5g/day	yes	Normal blood sugar	yes	positive
Mubi	32	Michika	male	Married	4	Tertiary	Civil Servant	N40,000-N49,000	no	None	Not Applicable			Not Applicable		Not Applicable	Na	Na	Not Applicable		None	74	94	0.787234043	Normal	no			no	no						no	Diabetes	>5g/day	yes	Impaired fasting glycemia	no	negative
Mubi	58	Marghi	female	Married	8	Tertiary	Civil Servant	N20,000-N29,000	yes	Hypertension	Less than 6 months			yes		No	1000	3000	yes		None	87	98	0.887755102	Hypertensive	no			no	no						no	None	>5g/day	yes	Normal blood sugar	yes	negative
Mubi	45	Others	male	Married	6	Tertiary	Farmer	N30,000-N39,000	no	None	Not Applicable			Not Applicable		Not Applicable	Na	Na	Not Applicable		None	95	122.5	0.775510204	Normal	no			no	no						no	None	>5g/day	yes	Normal blood sugar	yes	positive
Mubi	30	Marghi	female	Married	5	Secondary	Trader/Business	Less than N10,000	no	None	Not Applicable			Not Applicable		Not Applicable	Na	Na	Not Applicable		None	86	103	0.834951456	Normal	no			no	no						no	None	>5g/day	no	Normal blood sugar	yes	negative
Mubi	40	Others	female	Married	5	Tertiary	Civil Servant	N30,000-N39,000	no	None	Not Applicable			Not Applicable		Not Applicable	Na	Na	Not Applicable		None	93.2	109	0.855045872	Normal	no			no	no						no	None	>5g/day	yes	Normal blood sugar	yes	negative
Mubi	37	Marghi	male	Married	3	Tertiary	Healthcare Worker	N60,000-N69,000	no	Hypertension	Less than 6 months			No		No	2000	3000	yes		None	86	97	0.886597938	Normal	no			no	no						no	None	>5g/day	no	Normal blood sugar	yes	negative
Mubi	25	Kilba	female	Single	7	Tertiary	Student	Less than N10,000	no	None	Not Applicable			Not Applicable		Not Applicable	Na	Na	Not Applicable		None	86	97	0.886597938	Normal	no			no	no						no	None	>5g/day	yes	Normal blood sugar	yes	positive
Mubi	38	Bachama	male	Married	4	Tertiary	Trader/Business	N40,000-N49,000	no	None	Not Applicable			Not Applicable		Not Applicable	Na	Na	Not Applicable		None	98	122	0.803278689	Normal	yes	5	2	no	yes	bottled	3				no	None	>5g/day	yes	Normal blood sugar	yes	positive
Mubi	53	Kilba	female	Married	6	Tertiary	Artisan	N50,000-N59,000	no	None	Not Applicable			Not Applicable		Not Applicable	Na	Na	Not Applicable		None	90	103	0.873786408	Normal	no			no	no						no	None	>5g/day	yes	Normal blood sugar	yes	negative
Mubi	56	Others	male	Married	9	Tertiary	Other	N50,000-N59,000	no	None	Not Applicable			Not Applicable		Not Applicable	Na	Na	Not Applicable		None	96	120	0.8	Normal	no			no	no						no	None	>5g/day	yes	Normal blood sugar	yes	negative
Mubi	63	Marghi	female	Married	8	Tertiary	Civil Servant	N50,000-N59,000	no	None	Not Applicable			Not Applicable		Not Applicable	Na	Na	Not Applicable		I dont know	68	97	0.701030928	Normal	no			no	no						no	None	>5g/day	yes	Normal blood sugar	yes	negative
Mubi	60	Michika	male	Widowed	9	Secondary	Farmer	N50,000-N59,000	no	None	Not Applicable			Not Applicable		Not Applicable	Na	Na	Not Applicable		None	89	98	0.908163265	Normal	no			no	no						no	None	>5g/day	yes	Normal blood sugar	yes	negative
Mubi	44	Others	female	Married	8	Tertiary	Trader/Business	N10,000-N19,000	no	None	Not Applicable			Not Applicable		Not Applicable	Na	Na	Not Applicable		None	86	98	0.87755102	Normal	no			no	no						no	Diabetes	>5g/day	yes	Normal blood sugar	yes	negative
Mubi	25	Others	female	Single	5	Tertiary	Farmer	N30,000-N39,000	no	None	Not Applicable			Not Applicable		Not Applicable	Na	Na	Not Applicable		None	42	72	0.583333333	Normal	no			no	no						no	None	>5g/day	yes	Normal blood sugar	yes	negative
Mubi	30	Fulani	male	Married	10	Secondary	Trader/Business	N20,000-N29,000	no	I dont know	Not Applicable			Not Applicable		Not Applicable	Na	Na	Not Applicable		None	42	87	0.482758621	Normal	no			no	no						no	None	>5g/day	no	Normal blood sugar	yes	negative
Mubi	50	Others	male	Married	5	Primary school	Farmer	N40,000-N49,000	no	Hypertension	More than 6 months			yes		Not Applicable	200	300	Not Applicable		Hypertension	50	92	0.543478261	Hypertensive	no			no	no						no	None	<5g/day	no	Normal blood sugar	yes	positive
Mubi	19	Others	male	Single	6	Secondary	Student	Less than N10,000	no	I dont know	Not Applicable			Not Applicable		Not Applicable	Na	Na	Not Applicable		None	30	45	0.666666667	Normal	no			no	no						no	None	>5g/day	no	Normal blood sugar	yes	negative
Mubi	45	Fulani	female	Married	6	Secondary	Full time housewife	Less than N10,000	no	Diabetes	More than 6 months			Not Applicable		Not Applicable	2000	5000	Not Applicable		Diabetes	80	103	0.776699029	Normal	no			no	no						no	None	>5g/day	no	Diabetic blood sugar	yes	negative
Mubi	44	Others	male	Married	8	No formal education	Farmer	N20,000-N29,000	no	I dont know	Not Applicable			Not Applicable		Not Applicable	Na	Na	Not Applicable		None	48	97	0.494845361	Normal	no			no	no						no	None	<5g/day	no	Normal blood sugar	yes	negative
Mubi	40	Others	female	Married	8	Tertiary	Civil Servant	N20,000-N29,000	no	None	Not Applicable			Not Applicable		Not Applicable	Na	Na	Not Applicable		None	80	109	0.733944954	Normal	no			no	no						no	None	<5g/day	no	Normal blood sugar	no	positive
Mubi	26	Fulani	female	Single	3	Secondary	Student	Less than N10,000	no	None	Not Applicable			Not Applicable		Not Applicable	Na	Na	Not Applicable		None	54	98	0.551020408	Normal	no			no	no						no	None	<5g/day	no	Normal blood sugar	yes	negative
Mubi	84	Others	female	Married	9	Secondary	Full time housewife	Less than N10,000	no	Hypertension Diabetes	More than 6 months			Not Applicable		Not Applicable	Na	Na	Not Applicable		None	80	109	0.733944954	Hypertensive	no			no	no						no	None	<5g/day	no	Diabetic blood sugar	no	negative
Mubi	30	Fulani	male	Married	2	Secondary	Farmer	N10,000-N19,000	no	I dont know	Not Applicable			Not Applicable		Not Applicable	Na	Na	Not Applicable		None	36	78	0.461538462	Normal	no			no	no						no	None	>5g/day	no	Normal blood sugar	no	negative
Mubi	23	Others	male	Married	5	Tertiary	Civil Servant	N30,000-N39,000	no	None	Not Applicable			Not Applicable		Not Applicable	Na	Na	Not Applicable		None	45	86	0.523255814	Normal	no			no	no						no	None	>5g/day	no	Normal blood sugar	yes	negative
Mubi	50	Fulani	male	Married	8	No formal education	Farmer	N20,000-N29,000	no	I dont know	Not Applicable			Not Applicable		Not Applicable	Na	Na	Not Applicable		None	50	96	0.520833333	Normal	no			no	no						no	None	<5g/day	no	Normal blood sugar	yes	negative
Mubi	33	Michika	male	Married	5	Tertiary	Civil Servant	N20,000-N29,000	no	None	Not Applicable			Not Applicable		Not Applicable	Na	Na	Not Applicable		None	54	85	0.635294118	Normal	no			no	no						no	None	<5g/day	no	Normal blood sugar	no	negative
Mubi	29	Others	female	Married	7	Tertiary	Farmer	N10,000-N19,000	no	None	Not Applicable			Not Applicable		Not Applicable	Na	Na	Not Applicable		None	35	45	0.777777778	Normal	no			no	no						no	None	<5g/day	no	Normal blood sugar	no	negative
Mubi	58	Fulani	female	Married	13	No formal education	Trader/Business	N10,000-N19,000	no	Hypertension	Less than 6 months			Not Applicable		Not Applicable	Na	Na	Not Applicable		Hypertension	52	107	0.485981308	Normal	no			no	no						no	None	<5g/day	no	Diabetic blood sugar	no	negative
Mubi	39	Others	male	Married	8	Primary school	Farmer	N30,000-N39,000	no	None	Not Applicable			Not Applicable		Not Applicable	Na	Na	Not Applicable		None	32	45	0.711111111	Normal	no			no	no						no	None	>5g/day	no	Normal blood sugar	no	positive
Mubi	60	Others	male	Married	3	No formal education	Trader/Business	N40,000-N49,000	no	I dont know	Not Applicable			Not Applicable		Not Applicable	Na	Na	Not Applicable		None	50	101	0.495049505	Normal	no			no	no						no	None	>5g/day	no	Normal blood sugar	yes	negative
Mubi	21	Others	female	Single	6	Secondary	Student	Less than N10,000	no	None	Not Applicable			Not Applicable		Not Applicable	Na	Na	Not Applicable		None	23	42	0.547619048	Normal	no			no	no						no	None	<5g/day	no	Normal blood sugar	yes	negative
Mubi	45	Hausa	female	Married	8	Tertiary	Trader/Business	N40,000-N49,000	no	None	Not Applicable			Not Applicable		Not Applicable	Na	Na	Not Applicable		None	39	52	0.75	Normal	no			no	no						no	None	>5g/day	no	Normal blood sugar	no	positive
Mubi	25	Others	male	Single	4	Tertiary	Civil Servant	N30,000-N39,000	no	None	Not Applicable			Not Applicable		Not Applicable	Na	Na	Not Applicable		None	34	74	0.459459459	Normal	no			no	no						no	None	<5g/day	no	Normal blood sugar	yes	negative
Mubi	42	Fulani	female	Married	5	Primary school	Trader/Business	N20,000-N29,000	no	Hypertension	Less than 6 months			Not Applicable		Not Applicable	200	400	Not Applicable		None	52	85	0.611764706	Hypertensive	no			no	no						no	None	>5g/day	no	Normal blood sugar	yes	negative
Mubi	40	Fulani	female	Married	10	No formal education	Full time housewife	Less than N10,000	no	I dont know	Not Applicable			Not Applicable		Not Applicable	Na	Na	Not Applicable		None	58	79	0.734177215	Normal	no			no	no						no	None	>5g/day	no	Normal blood sugar	yes	positive
Mubi	25	Fulani	male	Single	8	Secondary	Student	Less than N10,000	no	None	Not Applicable			Not Applicable		Not Applicable	Na	Na	Not Applicable		None	36	85	0.423529412	Normal	no			no	no						no	None	<5g/day	no	Normal blood sugar	no	negative
Mubi	40	Others	female	Married	2	Tertiary	Civil Servant	N30,000-N39,000	no	None	Not Applicable			Not Applicable		Not Applicable	Na	Na	Not Applicable		None	56	102	0.549019608	Normal	no			no	no						no	None	>5g/day	no	Normal blood sugar	yes	negative
Mubi	34	Others	female	Married	3	Secondary	Trader/Business	N20,000-N29,000	no	Hypertension	More than 6 months			Not Applicable		Not Applicable	Na	Na	Not Applicable		Hypertension Diabetes	58	98	0.591836735	Hypertensive	no			no	no						no	None	<5g/day	no	Normal blood sugar	no	positive
Mubi	58	Kilba	male	Married	12	Tertiary	Civil Servant	N30,000-N39,000	no	Hypertension	More than 6 months			Not Applicable		Not Applicable	Na	Na	Not Applicable		None	69	99	0.696969697	Hypertensive	no			no	no						no	None	<5g/day	no	Normal blood sugar	no	negative
Mubi	22	Others	male	Single	9	Tertiary	Student	Less than N10,000	no	I dont know	Not Applicable			Not Applicable		Not Applicable	Na	Na	Not Applicable		None	32	58	0.551724138	Normal	no			no	no						no	None	>5g/day	no	Normal blood sugar	yes	negative
Mubi	33	Others	male	Married	8	Tertiary	Civil Servant	N50,000-N59,000	no	None	Not Applicable			Not Applicable		Not Applicable	Na	Na	Not Applicable		None	52	86	0.604651163	Normal	no			no	yes	bottled	10				no	None	<5g/day	no	Normal blood sugar	yes	negative
Mubi	47	Mumuye	male	Married	7	Tertiary	Civil Servant	N60,000-N69,000	yes	None	Not Applicable			Not Applicable		Not Applicable	Na	Na	Not Applicable		None	43	82	0.524390244	Normal	no			no	yes	bottled	10				no	None	>5g/day	yes	Normal blood sugar	yes	negative
Mubi	50	Bachama	male	Married	9	Tertiary	Civil Servant	N80,000-N89,000	yes	None	Not Applicable			Not Applicable		Not Applicable	Na	Na	Not Applicable		None	45	68	0.661764706	Normal	no			no	yes	bottled	18				no	None	>5g/day	yes	Normal blood sugar	yes	negative
Mubi	26	Others	female	Married	9	Tertiary	Civil Servant	N40,000-N49,000	no	None	Not Applicable			Not Applicable		Not Applicable	Na	Na	Not Applicable		None	43	102	0.421568627	Normal	no			no	no						no	None	<5g/day	no	Normal blood sugar	yes	negative
Mubi	63	Hausa	female	Married	13	No formal education	Full time housewife	Less than N10,000	no	Hypertension Diabetes	More than 6 months			Not Applicable		Not Applicable	2000	4500	Not Applicable		None	56	112	0.5	Hypertensive	no			no	no						no	Hypertension	>5g/day	no	Diabetic blood sugar	yes	positive
Mubi	25	Others	male	Single	16	No formal education	Herder	N30,000-N39,000	no	Hypertension	More than 6 months			yes		yes	200	500	Not Applicable		None	52	99	0.525252525	Normal	no			no	no						no	None	<5g/day	yes	Normal blood sugar	yes	negative
Mubi	51	Others	female	Married	5	Secondary	Full time housewife	Less than N10,000	no	Hypertension	More than 6 months			Not Applicable		Not Applicable	Na	Na	Not Applicable		None	53	100	0.53	Hypertensive	no			no	no						no	None	<5g/day	no	Normal blood sugar	no	negative
Mubi	23	Others	female	Single	9	Tertiary	Trader/Business	N10,000-N19,000	no	None	Not Applicable			Not Applicable		Not Applicable	Na	Na	Not Applicable		None	63	98	0.642857143	Normal	no			no	no						no	None	>5g/day	no	Normal blood sugar	no	negative
Mubi	69	Others	male	Married	3	Tertiary	Civil Servant	N50,000-N59,000	no	None	Not Applicable			Not Applicable		Not Applicable	Na	Na	Not Applicable		None	63	103	0.611650485	Normal	no			no	no						no	None	>5g/day	no	Normal blood sugar	yes	negative
Mubi	40	Hausa	female	Married	9	Secondary	Trader/Business	N10,000-N19,000	no	None	Not Applicable			Not Applicable		Not Applicable	Na	Na	Not Applicable		None	63	98	0.642857143	Normal	no			no	no						no	Diabetes	<5g/day	no	Normal blood sugar	no	negative
Mubi	50	Others	male	Married	5	Tertiary	Civil Servant	N40,000-N49,000	no	None	Not Applicable			Not Applicable		Not Applicable	Na	Na	Not Applicable		None	63	90	0.7	Normal	no			no	no						no	None	<5g/day	no	Normal blood sugar	no	negative
Mubi	30	Others	male	Married	3	Tertiary	Civil Servant	N20,000-N29,000	yes	I dont know	Not Applicable			Not Applicable		Not Applicable	Na	Na	Not Applicable		None	63	85	0.741176471	Normal	no			no	no						no	None	<5g/day	yes	Normal blood sugar	no	positive
Mubi	42	Others	female	Married	6	Secondary	Trader/Business	N20,000-N29,000	no	Diabetes	More than 6 months			Not Applicable		Not Applicable	Na	Na	Not Applicable		None	40	86	0.465116279	Normal	no			no	no						no	Diabetes	<5g/day	no	Diabetic blood sugar	no	positive
Mubi	20	Others	male	Single	6	Secondary	Trader/Business	N10,000-N19,000	no	None	Not Applicable			Not Applicable		Not Applicable	Na	Na	Not Applicable		None	38	72	0.527777778	Normal	no			no	no						no	None	<5g/day	no	Normal blood sugar	no	negative
Mubi	43	Others	female	Married	3	Secondary	Trader/Business	N50,000-N59,000	no	None	Not Applicable			Not Applicable		Not Applicable	Na	Na	Not Applicable		None	52	102	0.509803922	Normal	no			no	no						no	None	<5g/day	no	Normal blood sugar	yes	negative
Mubi	39	Fulani	male	Married	13	Primary school	Civil Servant	N20,000-N29,000	no	None	Not Applicable			Not Applicable		Not Applicable	Na	Na	Not Applicable		None	56	88	0.636363636	Normal	no			no	no						no	None	>5g/day	no	Normal blood sugar	no	negative
Mubi	54	Michika	male	Married	3	Tertiary	Civil Servant	N30,000-N39,000	no	Hypertension	More than 6 months			Not Applicable		Not Applicable	Na	Na	Not Applicable		Hypertension Diabetes	53	99	0.535353535	Hypertensive	no			no	no						no	Diabetes	<5g/day	no	Normal blood sugar	yes	negative
Mubi	34	Others	male	Married	5	Tertiary	Civil Servant	N50,000-N59,000	no	None	Not Applicable			Not Applicable		Not Applicable	Na	Na	Not Applicable		None	42	85	0.494117647	Normal	no			no	no						no	None	>5g/day	no	Normal blood sugar	yes	positive
Mubi	54	Others	female	Widowed	2	Primary school	Trader/Business	N10,000-N19,000	no	Hypertension	More than 6 months			Not Applicable		Not Applicable	Na	Na	Not Applicable		None	53	100	0.53	Hypertensive	no			no	no						no	None	>5g/day	no	Normal blood sugar	yes	negative
Mubi	25	Fulani	female	Married	6	No formal education	Full time housewife	Less than N10,000	no	None	Not Applicable			Not Applicable		Not Applicable	Na	Na	Not Applicable		None	40	52	0.769230769	Normal	no			no	no						no	None	<5g/day	no	Normal blood sugar	yes	negative
Mubi	40	Others	female	Married	2	Primary school	Farmer	N10,000-N19,000	no	None	Not Applicable			Not Applicable		Not Applicable	Na	Na	Not Applicable		None	43	63	0.682539683	Normal	no			no	no						no	None	>5g/day	no	Normal blood sugar	yes	negative
Mubi	60	Others	female	Married	4	Secondary	Farmer	N10,000-N19,000	no	None	Not Applicable			Not Applicable		Not Applicable	Na	Na	Not Applicable		None	52	86	0.604651163	Normal	no			no	no						no	None	<5g/day	no	Normal blood sugar	no	negative
Mubi	23	Others	male	Married	6	Tertiary	Student	Less than N10,000	no	I dont know	Not Applicable			Not Applicable		Not Applicable	Na	Na	Not Applicable		Diabetes Hypertension	39	58	0.672413793	Normal	no			no	yes	bottled	6				no	None	>5g/day	yes	Normal blood sugar	no	negative
Mubi	48	Fulani	female	Married	8	No formal education	Full time housewife	Less than N10,000	no	Hypertension	More than 6 months			Not Applicable		Not Applicable	Na	Na	Not Applicable		None	63	108	0.583333333	Hypertensive	no			no	no						no	None	>5g/day	no	Normal blood sugar	no	negative
Mubi	60	Hausa	male	Married	13	No formal education	Trader/Business	N30,000-N39,000	no	None	Not Applicable			Not Applicable		Not Applicable	Na	Na	Not Applicable		None	63	112	0.5625	Normal	no			no	no						no	None	>5g/day	no	Normal blood sugar	yes	negative
Mubi	54	Others	female	Married	6	Tertiary	Civil Servant	N20,000-N29,000	yes	Diabetes	Not Applicable			Not Applicable		Not Applicable	Na	Na	Not Applicable		Hypertension Diabetes	63	108	0.583333333	Normal	no			no	no						no	None	>5g/day	no	Diabetic blood sugar	no	positive
Mubi	25	Others	female	Single	3	Tertiary	Civil Servant	N30,000-N39,000	yes	None	Not Applicable			Not Applicable		Not Applicable	Na	Na	Not Applicable		None	35	57	0.614035088	Normal	no			no	no						no	Hypertension	<5g/day	no	Normal blood sugar	yes	negative
Mubi	43	Others	male	Married	5	Secondary	Farmer	N10,000-N19,000	no	None	Not Applicable			Not Applicable		Not Applicable	Na	Na	Not Applicable		Hypertension	72	103	0.699029126	Normal	no			no	yes	bottled	1				no	Hypertension	<5g/day	no	Normal blood sugar	yes	negative
Mubi	50	Others	female	Married	6	Tertiary	Trader/Business	N20,000-N29,000	no	None	Not Applicable			Not Applicable		Not Applicable	Na	Na	Not Applicable		None	63	85	0.741176471	Normal	no			no	no						no	None	<5g/day	no	Normal blood sugar	yes	positive
Mubi	19	Fulani	female	Married	3	Secondary	Full time housewife	Less than N10,000	no	None	Not Applicable			Not Applicable		Not Applicable	Na	Na	Not Applicable		None	63	78	0.807692308	Normal	no			no	no						no	None	<5g/day	no	Normal blood sugar	no	negative
Mubi	20	Others	female	Married	3	Secondary	Full time housewife	Less than N10,000	no	Hypertension Diabetes	More than 6 months			yes		Not Applicable	Na	Na	Not Applicable		None	52	85	0.611764706	Hypertensive	no			no	no						no	None	<5g/day	no	Normal blood sugar	yes	negative
Mubi	50	Others	female	Married	3	No formal education	Full time housewife	Less than N10,000	no	Hypertension	More than 6 months			yes		yes	Na	Na	Not Applicable		None	54	87	0.620689655	Normal	no			no	no						no	None	<5g/day	no	Normal blood sugar	yes	positive
Mubi	45	Others	male	Married	15	No formal education	Trader/Business	N90,000 and above	no	None	Not Applicable			Not Applicable		Not Applicable	Na	Na	Not Applicable		None	78	109	0.71559633	Normal	no			no	no						no	None	<5g/day	no	Normal blood sugar	yes	negative
Mubi	65	Others	male	Married	4	No formal education	Trader/Business	N10,000-N19,000	no	None	Not Applicable			Not Applicable		Not Applicable	Na	Na	Not Applicable		Hypertension	63	85	0.741176471	Normal	no			no	no						no	Hypertension	<5g/day	no	Normal blood sugar	yes	negative
Mubi	23	Others	male	Married	5	Secondary	Trader/Business	N10,000-N19,000	no	None	Not Applicable			Not Applicable		Not Applicable	Na	Na	Not Applicable		None	56	85	0.658823529	Normal	no			no	no						no	None	<5g/day	no	Normal blood sugar	no	negative
Mubi	36	Others	male	Married	5	Primary school	Farmer	N10,000-N19,000	no	None	Not Applicable			Not Applicable		Not Applicable	Na	Na	Not Applicable		None	63	85	0.741176471	Normal	no			no	no						no	None	<5g/day	no	Normal blood sugar	yes	negative
Mubi	63	Others	male	Married	6	No formal education	Trader/Business	N10,000-N19,000	no	None	Not Applicable			Not Applicable		Not Applicable	Na	Na	Not Applicable		None	52	86	0.604651163	Normal	no			no	no						no	None	<5g/day	no	Normal blood sugar	yes	negative
Mubi	47	Others	male	Married	6	Primary school	Trader/Business	N10,000-N19,000	no	None	Not Applicable			Not Applicable		Not Applicable	Na	Na	Not Applicable		None	52	98	0.530612245	Normal	no			no	no						no	None	<5g/day	no	Normal blood sugar	yes	positive
Mubi	45	Others	female	Married	2	Secondary	Trader/Business	N20,000-N29,000	no	None	Not Applicable			Not Applicable		Not Applicable	Na	Na	Not Applicable		None	52	85	0.611764706	Normal	no			no	no						no	None	>5g/day	no	Normal blood sugar	yes	positive
Mubi	63	Fulani	female	Married	7	Tertiary	Civil Servant	N20,000-N29,000	no	Diabetes	More than 6 months			Not Applicable		Not Applicable	Na	Na	Not Applicable		Hypertension	52	102	0.509803922	Normal	no			no	no						no	None	<5g/day	no	Diabetic blood sugar	no	negative
Mubi	96	Others	female	Married	3	Primary school	Trader/Business	N10,000-N19,000	no	None	Not Applicable			Not Applicable		Not Applicable	Na	Na	Not Applicable		None	52	85	0.611764706	Normal	no			no	no						no	None	>5g/day	no	Normal blood sugar	no	negative
Mubi	42	Kilba	male	Married	3	Secondary	Trader/Business	N40,000-N49,000	no	None	Not Applicable			Not Applicable		Not Applicable	Na	Na	Not Applicable		None	63	100	0.63	Normal	no			no	no						no	None	>5g/day	no	Normal blood sugar	yes	negative
Mubi	24	Others	female	Single	6	Secondary	Farmer	N10,000-N19,000	no	None	Not Applicable			Not Applicable		Not Applicable	Na	Na	Not Applicable		None	43	99	0.434343434	Normal	no			no	no						no	Hypertension	<5g/day	no	Normal blood sugar	yes	negative
Mubi	23	Fulani	male	Single	2	Tertiary	Student	Less than N10,000	no	None	Not Applicable			Not Applicable		Not Applicable	Na	Na	Not Applicable		None	63	88	0.715909091	Normal	no			no	no						no	None	<5g/day	no	Normal blood sugar	yes	negative
Mubi	60	Chamba	female	Married	4	Tertiary	Farmer	N20,000-N29,000	no	Hypertension	More than 6 months			Not Applicable		Not Applicable	Na	Na	Not Applicable		Hypertension Diabetes	52	89	0.584269663	Hypertensive	no			no	no						no	None	<5g/day	no	Normal blood sugar	yes	negative
Mubi	34	Hausa	male	Married	12	Tertiary	Farmer	N20,000-N29,000	no	None	Not Applicable			Not Applicable		Not Applicable	Na	Na	Not Applicable		None	63	99	0.636363636	Normal	no			no	no						no	None	>5g/day	yes	Normal blood sugar	no	negative
Mubi	25	Others	female	Single	3	Tertiary	Trader/Business	N40,000-N49,000	no	None	Not Applicable			Not Applicable		Not Applicable	Na	Na	Not Applicable		Hypertension	39	80	0.4875	Normal	no			no	no						no	Hypertension	>5g/day	no	Normal blood sugar	no	negative
Mubi	39	Others	male	Married	2	Secondary	Farmer	N10,000-N19,000	no	None	Not Applicable			Not Applicable		Not Applicable	Na	Na	Not Applicable		None	52	80	0.65	Normal	no			no	no						no	None	<5g/day	no	Normal blood sugar	yes	negative
Mubi	25	Others	female	Married	2	Tertiary	Farmer	N30,000-N39,000	no	None	Not Applicable			Not Applicable		Not Applicable	Na	Na	Not Applicable		None	50	96	0.520833333	Normal	no			no	no						no	None	>5g/day	no	Normal blood sugar	yes	negative
Mubi	30	Michika	female	Married	9	Tertiary	Civil Servant	N20,000-N29,000	no	Hypertension	More than 6 months			Not Applicable		Not Applicable	Na	Na	Not Applicable		None	52	77	0.675324675	Hypertensive	no			no	no						no	None	>5g/day	no	Normal blood sugar	no	negative
Mubi	36	Others	male	Married	8	Tertiary	Civil Servant	N30,000-N39,000	no	None	Not Applicable			Not Applicable		Not Applicable	Na	Na	Not Applicable		None	63	80	0.7875	Normal	no			no	no						no	None	>5g/day	yes	Normal blood sugar	yes	negative
Mubi	36	Kilba	female	Married	5	Secondary	None	N20,000-N29,000	no	None	Not Applicable			Not Applicable		Not Applicable	Na	Na	Not Applicable		None	60	96	0.625	Normal	no			no	no						no	None	<5g/day	yes	Normal blood sugar	yes	negative
Mubi	80	Others	female	Married	8	No formal education	Trader/Business	N20,000-N29,000	no	None	Not Applicable			Not Applicable		Not Applicable	Na	Na	Not Applicable		None	63	109	0.577981651	Normal	no			no	no						no	None	<5g/day	no	Normal blood sugar	yes	negative
Mubi	19	Others	female	Married	2	Tertiary	Full time housewife	Less than N10,000	no	None	Not Applicable			Not Applicable		Not Applicable	Na	Na	Not Applicable		None	50	89	0.561797753	Normal	no			no	no						no	None	<5g/day	yes	Normal blood sugar	yes	positive
Mubi	39	Michika	male	Married	6	Tertiary	Civil Servant	N30,000-N39,000	no	Hypertension	Less than 6 months			No		No	1500	2000	yes		None	89	104	0.855769231	Hypertensive	no			no	no						no	None	>5g/day	no	Normal blood sugar	yes	positive
Mubi	28	Others	female	Married	6	Tertiary	Civil Servant	N50,000-N59,000	no	None	Not Applicable			Not Applicable		Not Applicable	Na	Na	Not Applicable		None	78	90	0.866666667	Normal	no			no	no						no	None	>5g/day	yes	Normal blood sugar	yes	negative
Mubi	57	Others	male	Married	8	Tertiary	Civil Servant	N50,000-N59,000	no	I dont know	Not Applicable			Not Applicable		Not Applicable	Na	Na	Not Applicable		None	92	107	0.859813084	Normal	no			no	no						no	None	>5g/day	yes	Normal blood sugar	yes	negative
Mubi	45	Marghi	female	Married	9	Tertiary	Trader/Business	N20,000-N29,000	no	None	Not Applicable			Not Applicable		Not Applicable	Na	Na	Not Applicable		None	96	124	0.774193548	Normal	no			no	no						no	None	>5g/day	yes	Normal blood sugar	yes	negative
Mubi	53	Others	male	Married	9	Secondary	Farmer	N20,000-N29,000	no	None	Not Applicable			Not Applicable		Not Applicable	Na	Na	Not Applicable		None	98	112	0.875	Normal	no			no	no						no	None	>5g/day	yes	Normal blood sugar	yes	negative
Mubi	66	Michika	female	Married	11	Primary school	Trader/Business	Less than N10,000	no	Diabetes	More than 6 months			yes		yes	3000	5000	yes		Diabetes Hypertension	86	99	0.868686869	Normal	no			no	no						no	None	>5g/day	yes	Impaired fasting glycemia	no	positive
Mubi	37	Hausa	female	Married	7	Secondary	Trader/Business	N20,000-N29,000	no	None	Not Applicable			Not Applicable		Not Applicable	Na	Na	Not Applicable		None	97	103	0.941747573	Normal	no			no	no						no	None	>5g/day	yes	Normal blood sugar	no	negative
Mubi	30	Marghi	male	Married	3	Tertiary	Civil Servant	N30,000-N39,000	no	None	Not Applicable			Not Applicable		Not Applicable	Na	Na	Not Applicable		None	97	108	0.898148148	Normal	no			no	no						no	None	>5g/day	yes	Normal blood sugar	yes	negative
Mubi	41	Michika	female	Married	4	Tertiary	Civil Servant	N50,000-N59,000	no	None	Not Applicable			Not Applicable		Not Applicable	Na	Na	Not Applicable		None	85	97	0.87628866	Normal	no			no	no						no	None	>5g/day	no	Normal blood sugar	yes	negative
Mubi	27	Others	female	Single	9	Tertiary	Student	Less than N10,000	no	None	Not Applicable			Not Applicable		Not Applicable	Na	Na	Not Applicable		None	99	105	0.942857143	Normal	no			no	no						no	I dont know	>5g/day	no	Normal blood sugar	yes	negative
Mubi	52	Marghi	male	Married	4	Tertiary	Artisan	N30,000-N39,000	no	None	Less than 6 months			Not Applicable		Not Applicable	Na	Na	Not Applicable		None	83	97	0.855670103	Normal	no			no	no						no	None	<5g/day	yes	Normal blood sugar	yes	negative
Mubi	38	Others	female	Married	7	Secondary	Trader/Business	Less than N10,000	no	Hypertension	Less than 6 months			No		No	Na	Na	yes		None	86	92	0.934782609	Hypertensive	no			no	no						no	Hypertension	<5g/day	no	Normal blood sugar	yes	positive
Mubi	23	Others	female	Single	8	Tertiary	Student	Less than N10,000	no	I dont know	Not Applicable			Not Applicable		Not Applicable	Na	Na	Not Applicable		None	74	87	0.850574713	Normal	no			no	no						no	None	>5g/day	yes	Normal blood sugar	yes	negative
Mubi	40	Kilba	male	Married	6	Tertiary	Civil Servant	N50,000-N59,000	no	Diabetes	Less than 6 months			No		No	Na	Na	yes		None	80	92	0.869565217	Normal	no			no	no						no	I dont know	>5g/day	yes	Normal blood sugar	yes	negative
Mubi	28	Others	male	Single	7	Tertiary	Trader/Business	N10,000-N19,000	no	I dont know	Not Applicable			Not Applicable		Not Applicable	Na	Na	Not Applicable		I dont know	86	97	0.886597938	Normal	no			no	no						no	I dont know	>5g/day	yes	Normal blood sugar	yes	negative
Mubi	56	Fulani	female	Married	5	Tertiary	Artisan	N30,000-N39,000	no	None	Not Applicable			Not Applicable		Not Applicable	Na	Na	Not Applicable		None	96	108	0.888888889	Normal	no			no	no						no	None	<5g/day	yes	Normal blood sugar	yes	negative
Mubi	50	Kilba	female	Married	5	Secondary	Civil Servant	N20,000-N29,000	yes	Hypertension	More than 6 months			No		No	1500	3500	yes		I dont know	90	108	0.833333333	Hypertensive	no			no	no						yes	None	<5g/day	yes	Normal blood sugar	yes	negative
Mubi	78	Chamba	male	Married	13	Tertiary	Healthcare Worker	N30,000-N39,000	yes	Hypertension	More than 6 months			No		No	3500	4000	yes		None	80	100	0.8	Hypertensive	no			no	yes	All of the above				5	yes	Hypertension	<5g/day	no	Normal blood sugar	no	negative
Mubi	72	Fulani	male	Married	6	Primary school	Trader/Business	Less than N10,000	no	Hypertension	More than 6 months			Not Applicable		No	Na	Na	Not Applicable		None	58	90	0.644444444	Hypertensive	no			no	no						yes	None	>5g/day	no	Normal blood sugar	no	negative
Mubi	45	Michika	female	Married	5	Secondary	Trader/Business	Less than N10,000	no	None	Not Applicable			Not Applicable		No	4000	5000	yes		None	88	98	0.897959184	Normal	no			no	yes	local		10			yes	None	>5g/day	yes	Normal blood sugar	yes	negative
Mubi	20	Others	female	Single	3	Secondary	Trader/Business	Less than N10,000	no	None	Not Applicable			No		No	3500	4500	Not Applicable		None	56	70	0.8	Normal	no			no	no						yes	None	>5g/day	yes	Normal blood sugar	yes	negative
Mubi	28	Hausa	female	Divorced	3	Primary school	Trader/Business	Less than N10,000	no	None	Not Applicable			No		No	2500	3000	yes		None	56	76	0.736842105	Normal	no			no	no						yes	None	>5g/day	no	Normal blood sugar	no	negative
Mubi	30	Michika	male	Single	4	Tertiary	Trader/Business	Less than N10,000	no	None	Not Applicable			Not Applicable		Not Applicable	Na	Na	Not Applicable		None	63	95	0.663157895	Normal	no			no	no						no	None	>5g/day	yes	Normal blood sugar	yes	positive
Mubi	19	Others	female	Single	8	Secondary	None	Less than N10,000	no	None	Not Applicable			Not Applicable		No	2500	3500	yes		None	56	85	0.658823529	Normal	no			no	no						yes	None	>5g/day	no	Normal blood sugar	no	negative
Mubi	35	Hausa	male	Married	3	Tertiary	Healthcare Worker	N40,000-N49,000	yes	None	Not Applicable			No		No	3500	6000	yes		None	89	102	0.87254902	Normal	no			no	no						yes	None	>5g/day	yes	Normal blood sugar	yes	negative
Mubi	25	Fulani	male	Single	6	Tertiary	Student	Less than N10,000	no	I dont know	Not Applicable			Not Applicable		Not Applicable	Na	Na	Not Applicable		None	69	83	0.831325301	Normal	no			no	no						no	None	>5g/day	yes	Normal blood sugar	no	negative
Mubi	54	Others	female	Married	8	Tertiary	Civil Servant	N70,000-N79,000	no	Diabetes	Less than 6 months			yes		yes	Na	Na	yes		None	80	93	0.860215054	Normal	no			yes	no						no	None	>5g/day	no	Normal blood sugar	yes	positive
Mubi	49	Fulani	male	Married	14	Primary school	Farmer	N50,000-N59,000	no	Hypertension	Less than 6 months			yes		No	2000	3000	yes		None	96	135	0.711111111	Normal	yes	9	3years	no	no						no	None	>5g/day	yes	Normal blood sugar	yes	positive
Mubi	34	Marghi	male	Married	5	Tertiary	Trader/Business	N20,000-N29,000	no	None	Not Applicable			Not Applicable		Not Applicable	Na	Na	Not Applicable		None	83	96	0.864583333	Normal	no			no	no						no	I dont know	>5g/day	no	Normal blood sugar	no	positive
Mubi	22	Others	male	Single	8	Tertiary	Artisan	Less than N10,000	no	None	Not Applicable			Not Applicable		Not Applicable	Na	Na	Not Applicable		None	74	93	0.795698925	Normal	no			no	no						no	None	>5g/day	no	Normal blood sugar	yes	negative
Mubi	52	Michika	female	Widowed	7	Tertiary	Civil Servant	N40,000-N49,000	no	None	Not Applicable			Not Applicable		Not Applicable	Na	Na	Not Applicable		None	77	98	0.785714286	Normal	no			no	no						no	None	>5g/day	yes	Normal blood sugar	yes	positive
Mubi	30	Bachama	male	Married	3	Tertiary	Healthcare Worker	N80,000-N89,000	yes	Hypertension	Less than 6 months			yes		No	1800	2500	yes		Diabetes	86	100	0.86	Normal	no			no	no						no	None	<5g/day	yes	Diabetic blood sugar	yes	positive
Mubi	63	Fulani	male	Married	15	Primary school	Farmer	N60,000-N69,000	no	Hypertension	Less than 6 months			No		No	Na	Na	Not Applicable		None	80	115	0.695652174	Normal	no			no	no						no	I dont know	>5g/day	yes	Normal blood sugar	yes	positive
Mubi	67	Michika	male	Married	6	Secondary		N50,000-N59,000	no	None	More than 6 months			No		No	1400	2500	Not Applicable		None	82	124	0.661290323	Normal	no			no	no						no	None	>5g/day	yes	Normal blood sugar	no	negative
Mubi	51	Kilba	female	Married	8	Tertiary	Civil Servant	N50,000-N59,000	no	Hypertension	Less than 6 months			No		No	Na	Na	Not Applicable		None	75	98	0.765306122	Normal	no			no	no						no	None	>5g/day	yes	Normal blood sugar	yes	positive
Mubi	37	Marghi	male	Divorced	5	Tertiary	Civil Servant	N30,000-N39,000	no	None	Not Applicable			Not Applicable		Not Applicable	Na	Na	Not Applicable		I dont know	88	109	0.80733945	Normal	no			no	no						no	None	>5g/day	yes	Normal blood sugar	yes	positive
Mubi	50	Others	male	Married	9	Primary school	Farmer	N10,000-N19,000	no	None	Not Applicable			Not Applicable		Not Applicable	Na	Na	Not Applicable		None	85	96	0.885416667	Normal	no			no	no						no	None	<5g/day	yes	Normal blood sugar	yes	positive
Mubi	24	Others	male	Single	8	Primary school	Other	N10,000-N19,000	no	None	Not Applicable			Not Applicable		Not Applicable	Na	Na	Not Applicable		None	86	98	0.87755102	Normal	no			no	no						no	None	>5g/day	yes	Normal blood sugar	yes	negative
Mubi	38	Others	female	Married	2	Secondary	Civil Servant	N40,000-N49,000	no	Hypertension	More than 6 months			yes		yes	2000	3000	yes		None	76	90	0.844444444	Hypertensive	no			no	no						no	None	<5g/day	no	Normal blood sugar	yes	positive
Mubi	42	Others	female	Married	7	Tertiary	Artisan	N20,000-N29,000	no	None	Not Applicable			Not Applicable		Not Applicable	Na	Na	Not Applicable		None	68	97	0.701030928	Normal	no			no	no						no	None	<5g/day	yes	Normal blood sugar	yes	positive
Mubi	43	Hausa	male	Married	6	Secondary	Trader/Business	Less than N10,000	no	None	Not Applicable			Not Applicable		Not Applicable	Na	Na	Not Applicable		None	79	95	0.831578947	Normal	no			no	no						no	None	>5g/day	yes	Normal blood sugar	yes	positive
Mubi	48	Michika	female	Married	9	Tertiary	Farmer	N30,000-N39,000	no	None	Not Applicable			Not Applicable		Not Applicable	Na	Na	Not Applicable		None	86	94	0.914893617	Normal	no			no	no						no	None	>5g/day	yes	Normal blood sugar	yes	positive
Mubi	30	Fulani	male	Single	3	Tertiary	Healthcare Worker	N50,000-N59,000	no	None	Not Applicable			Not Applicable		No	3500	4000	yes		None	48	85	0.564705882	Normal	no			no	no						yes	None	>5g/day	yes	Normal blood sugar	no	negative
Mubi	24	Others	female	Single	2	Secondary	Student	Less than N10,000	no	None	Not Applicable			Not Applicable		No	2000	4000	yes		None	48	74	0.648648649	Normal	no			no	no						yes	None	>5g/day	no	Normal blood sugar	yes	negative
Mubi	40	Marghi	female	Married	5	No formal education	Full time housewife	Less than N10,000	no	None	Not Applicable			Not Applicable		No	2000	3000	yes		Diabetes	89	101	0.881188119	Normal	no			no	no						yes	None	>5g/day	no	Normal blood sugar	no	negative
Mubi	78	Hausa	male	Married	6	Tertiary	Civil Servant	N30,000-N39,000	no	Hypertension	More than 6 months			Not Applicable		Not Applicable	2000	3000	yes		Hypertension	80	98	0.816326531	Hypertensive	no			no	no						yes	None	<5g/day	yes	Normal blood sugar	no	negative
Mubi	50	Hausa	male	Married	3	Secondary	Trader/Business	Less than N10,000	no	None	Not Applicable			Not Applicable		No	2000	3000	yes		None	70	98	0.714285714	Normal	no			no	no						yes	None	>5g/day	yes	Normal blood sugar	no	negative
Mubi	52	Others	male	Separated	8	Secondary	Farmer	Less than N10,000	no	Arthritis	More than 6 months			Not Applicable		Not Applicable	1000	3000	yes		None	88	99	0.888888889	Normal	no			no	no						yes	None	>5g/day	no	Normal blood sugar	no	negative
Mubi	25	Others	male	Single	3	Secondary	Student	Less than N10,000	no	None	Not Applicable			No		No	2300	2000	yes		None	58	85	0.682352941	Normal	no			no	no						no	None	>5g/day	yes	Normal blood sugar	no	negative
Mubi	42	Marghi	female	Married	10	Tertiary	Civil Servant	N40,000-N49,000	yes	None	Not Applicable			Not Applicable		Not Applicable	Na	Na	Not Applicable		None	76	68	1.117647059	Normal	no			no	no						no	None	>5g/day	yes	Normal blood sugar	no	negative
Mubi	53	Others	female	Married	8	Tertiary	Civil Servant	N30,000-N39,000	no	None	Not Applicable			Not Applicable		Not Applicable	Na	Na	Not Applicable		None	56	89	0.629213483	Normal	no			no	no						no	None	>5g/day	yes	Normal blood sugar	yes	negative
Mubi	34	Others	female	Single	8	Tertiary	Student	Less than N10,000	no	None	Not Applicable			Not Applicable		Not Applicable	Na	Na	Not Applicable		None	68	97	0.701030928	Normal	no			no	no						no	None	>5g/day	yes	Normal blood sugar	yes	negative
Mubi	57	Fulani	male	Married	14	No formal education	Farmer	N40,000-N49,000	no	Hypertension	Less than 6 months			No		No	1000	2500	yes		None	98	114	0.859649123	Normal	no			no	no						no	None	<5g/day	yes	Normal blood sugar	yes	negative
Mubi	41	Marghi	male	Married	8	Tertiary	Civil Servant	N50,000-N59,000	no	None	Not Applicable			Not Applicable		Not Applicable	Na	Na	Not Applicable		None	86	100	0.86	Normal	no			no	no						no	None	>5g/day	yes	Normal blood sugar	yes	negative
Mubi	27	Michika	male	Single	7	Tertiary	Trader/Business	N10,000-N19,000	no	I dont know	Not Applicable			Not Applicable		Not Applicable	Na	Na	Not Applicable		None	84	98	0.857142857	Normal	no			no	no						no	None	>5g/day	no	Normal blood sugar	yes	negative
Mubi	64	Others	male	Married	9	Tertiary	Civil Servant	N40,000-N49,000	no	Diabetes	More than 6 months			yes		yes	3000	5000	yes		Hypertension Diabetes	96	108	0.888888889	Normal	no			no	no						no	Hypertension	>5g/day	yes	Diabetic blood sugar	yes	positive
Mubi	22	Kilba	female	Single	5	Tertiary	Student	Less than N10,000	no	None	Not Applicable			Not Applicable		Not Applicable	Na	Na	Not Applicable		Hypertension Diabetes	55	78	0.705128205	Normal	no			no	no						no	Hypertension	>5g/day	yes	Normal blood sugar	yes	positive
Mubi	32	Others	female	Married	5	Tertiary	Artisan	N10,000-N19,000	no	Diabetes Hypertension	Less than 6 months			No		yes	1000	1500	yes		Diabetes	85	93	0.913978495	Hypertensive	no			no	no						no	None	>5g/day	no	Impaired fasting glycemia	no	positive
Mubi	38	Michika	male	Married	7	Tertiary	Civil Servant	N50,000-N59,000	yes	None	Not Applicable			Not Applicable		Not Applicable	Na	Na	Not Applicable		None	80	107	0.747663551	Normal	no			no	no						no	None	>5g/day	no	Normal blood sugar	yes	negative
Mubi	55	Michika	male	Married	8	Tertiary	Civil Servant	N60,000-N69,000	no	None	Not Applicable			Not Applicable		Not Applicable	Na	Na	Not Applicable		None	77	96	0.802083333	Normal	no			no	no						no	None	>5g/day	yes	Normal blood sugar	no	negative
Mubi	68	Fulani	male	Married	17	No formal education	Farmer	N70,000-N79,000	no	Hypertension	More than 6 months			yes		No	1300	2000	yes		None	83	105	0.79047619	Normal	no			yes	no						no	Hypertension	>5g/day	no	Impaired fasting glycemia	no	positive
Mubi	33	Others	male	Single	9	Tertiary	Trader/Business	N30,000-N39,000	no	None	Not Applicable			Not Applicable		Not Applicable	Na	Na	Not Applicable		None	79	100	0.79	Normal	yes	3	4years	no	no						no	None	>5g/day	no	Normal blood sugar	yes	negative
Mubi	46	Michika	female	Married	7	Tertiary	Civil Servant	N50,000-N59,000	no	Diabetes	Less than 6 months			No		No	2000	3000	yes		Diabetes	82	90	0.911111111	Normal	no			no	no						no	None	>5g/day	yes	Impaired fasting glycemia	yes	positive
Mubi	55	Kilba	male	Married	7	Tertiary	Civil Servant	N70,000-N79,000	no	None	Not Applicable			Not Applicable		Not Applicable	Na	Na	Not Applicable		None	96	108	0.888888889	Normal	no			no	no						no	None	>5g/day	yes	Normal blood sugar	yes	negative
Mubi	67	Others	male	Married	9	Secondary	Farmer	N50,000-N59,000	no	Hypertension	Less than 6 months			No		No	Na	Na	yes		Hypertension Diabetes	90	122	0.737704918	Hypertensive	no			no	yes	local		4			no	None	<5g/day	no	Normal blood sugar	yes	negative
Mubi	46	Michika	female	Married	7	Tertiary	Civil Servant	N30,000-N39,000	no	None	Not Applicable			Not Applicable		Not Applicable	Na	Na	Not Applicable		None	88	97	0.907216495	Normal	no			no	no						no	None	>5g/day	yes	Normal blood sugar	no	negative
Mubi	42	Hausa	female	Married	8	Tertiary	Trader/Business	N10,000-N19,000	no	None	Not Applicable			Not Applicable		Not Applicable	Na	Na	Not Applicable		I dont know	95	101	0.940594059	Normal	no			no	no						no	None	>5g/day	no	Normal blood sugar	yes	negative
Mubi	62	Others	male	Married	11	Primary school	Farmer	N40,000-N49,000	no	Diabetes	Less than 6 months			No		yes	700	1500	yes		Hypertension Diabetes	79	95	0.831578947	Normal	no			no	no						no	Hypertension	>5g/day	yes	Normal blood sugar	yes	positive
Mubi	70	Fulani	male	Married	14	Secondary	Farmer	N60,000-N69,000	no	Diabetes Hypertension	More than 6 months			yes		yes	3000	3500	yes		Hypertension	96	133	0.721804511	Hypertensive	no			no	no						no	None	>5g/day	yes	Normal blood sugar	yes	negative
Mubi	25	Michika	female	Single	9	Tertiary	Trader/Business	Less than N10,000	no	None	Not Applicable			Not Applicable		Not Applicable	Na	Na	Not Applicable		None	79	86	0.918604651	Normal	no			no	no						no	None	<5g/day	no	Normal blood sugar	yes	negative
Jada	48	Fulani	male	Married	13	No formal education	Herder	N20,000-N29,000	no	None	Not Applicable			Not Applicable		Not Applicable	Na	Na	Not Applicable		I dont know None	89.5	95.5	0.937172775	Normal	no			no	no						no	I dont know	<5g/day	yes	Normal blood sugar	no	negative
Jada	21	Fulani	male	Single	15	Secondary	None	Less than N10,000	no	None	Not Applicable			Not Applicable		Not Applicable	Na	Na	Not Applicable		None	68.5	63	1.087301587	Normal	no			no	no						no	None	>5g/day	no	Normal blood sugar	no	negative
Jada	40	Mumuye	male	Married	11	No formal education	Farmer	Less than N10,000	no	None	Not Applicable			Not Applicable		Not Applicable	Na	NA	Not Applicable		None	73.5	83	0.885542169	Normal	yes	4	20	no	no						no	None	>5g/day	yes	Normal blood sugar	no	negative
Jada	26	Fulani	male	Single	1	Tertiary	Trader/Business	N10,000-N19,000	no	None	Not Applicable			Not Applicable		Not Applicable	NA	NA	Not Applicable		None	78.5	89	0.882022472	Normal	no			no	no						no	None	<5g/day	yes	Normal blood sugar	no	negative
Jada	65	Chamba	female	Widowed	11	No formal education	Trader/Business	Less than N10,000	no	None	Not Applicable			Not Applicable		Not Applicable	NA	NA	Not Applicable		None	95	94	1.010638298	Normal	no			no	no						no	None	>5g/day	no	Normal blood sugar	no	negative
Jada	40	Others	female	Divorced	4	Secondary	Farmer	Less than N10,000	no	None	Not Applicable			Not Applicable		Not Applicable	NA	NA	Not Applicable		None	84	73	1.150684932	Normal	no			no	yes	local		21			no	None	>5g/day	yes	Normal blood sugar	no	negative
Jada	65	Fulani	male	Married	9	No formal education	Trader/Business	N40,000-N49,000	no	None	Not Applicable			Not Applicable		Not Applicable	NA	Na	Not Applicable		None	72.5	86	0.843023256	Normal	no			no	no						no	None	<5g/day	no	Normal blood sugar	no	negative
Jada	45	Chamba	male	Divorced	6	Secondary	Trader/Business	Less than N10,000	no	None	Not Applicable			No		Not Applicable	NA	NA	Not Applicable		Hypertension	92.5	90.5	1.022099448	Normal	yes	2	30	no	no						no	None	>5g/day	no	Normal blood sugar	no	negative
Jada	30	Chamba	male	Married	10	Primary school	Farmer	Less than N10,000	no	None	Not Applicable			Not Applicable		No	NA	NA	Not Applicable		None	88	77.5	1.135483871	Normal	no			no	no						no	None	<5g/day	yes	Normal blood sugar	no	negative
Jada	60	Chamba	male	Married	7	Tertiary	Farmer	Less than N10,000	no	None	Not Applicable			Not Applicable		Not Applicable	NA	NA	Not Applicable		None	80.5	80	1.00625	Normal	no			no	yes	local		35			no	Hypertension	<5g/day	no	Normal blood sugar	no	negative
Jada	31	Others	male	Married	7	Secondary	Farmer	Less than N10,000	no	None	Not Applicable			Not Applicable		Not Applicable	NA	NA	Not Applicable		None	74	82.5	0.896969697	Normal	no			no	no						no	None	>5g/day	yes	Normal blood sugar	no	negative
Jada	31	Chamba	female	Divorced	4	No formal education	Farmer	Less than N10,000	no	None	Not Applicable			Not Applicable		Not Applicable	NA	NA	Not Applicable		Diabetes	67.5	64	1.0546875	Normal	no			no	no						no	None	<5g/day	no	Normal blood sugar	no	negative
Jada	24	Chamba	female	Married	2	Tertiary	Full time housewife	Less than N10,000	no	None	Not Applicable			Not Applicable		Not Applicable	NA	NA	Not Applicable		Hypertension	61	91	0.67032967	Normal	no			no	no						no	None	>5g/day	no	Normal blood sugar	no	negative
Jada	80	Fulani	male	Married	6	No formal education	None	Less than N10,000	no	Hypertension	Not Applicable			Not Applicable		Not Applicable	NA	NA	Not Applicable		None	67.5	76	0.888157895	Normal	no			no	no						no	None	>5g/day	no	Normal blood sugar	no	negative
Jada	25	Fulani	female	Married	3	Secondary	Full time housewife	Less than N10,000	no	None	Not Applicable			Not Applicable		Not Applicable	NA	NA	Not Applicable		None	81.5	95	0.857894737	Normal	no			no	no						no	None	>5g/day	no	Normal blood sugar	no	negative
Jada	58	Chamba	male	Married	10	Secondary	Artisan	Less than N10,000	no	Hypertension	Not Applicable			Not Applicable		Not Applicable	NA	NA	Not Applicable		None	80	87	0.91954023	Hypertensive	no			no	no						no	None	<5g/day	yes	Normal blood sugar	no	negative
Jada	24	Fulani	male	Single	1	No formal education	Farmer	Less than N10,000	no	None	Not Applicable			Not Applicable		Not Applicable	NA	NA	Not Applicable		None	70.5	84.5	0.834319527	Normal	no			no	no						no	None	<5g/day	yes	Normal blood sugar	no	negative
Jada	60	Mumuye	female	Married	2	No formal education	None	Less than N10,000	no	None	Not Applicable			Not Applicable		Not Applicable	NA	NA	Not Applicable		None	58	70	0.828571429	Normal	no			no	no						no	None	<5g/day	no	Normal blood sugar	no	negative
Jada	50	Chamba	female	Widowed	3	No formal education	Farmer	Less than N10,000	no	Diabetes	Less than 6 months			Not Applicable		Not Applicable	NA	NA	Not Applicable		None	80.5	87	0.925287356	Normal	no			no	no						no	None	<5g/day	no	Normal blood sugar	no	negative
Jada	47	Chamba	female	Widowed	1	No formal education	Farmer	Less than N10,000	no	None	Not Applicable			Not Applicable		Not Applicable	NA	NA	Not Applicable		None	79.5	84	0.946428571	Normal	no			no	yes	local		7			no	None	<5g/day	no	Normal blood sugar	no	negative
Jada	60	Fulani	female	Divorced	6	No formal education	None	Less than N10,000	no	None	Not Applicable			Not Applicable		Not Applicable	NA	NA	Not Applicable		None	88	97	0.907216495	Normal	no			no	no						no	Hypertension	<5g/day	no	Normal blood sugar	no	negative
Jada	20	Chamba	male	Married	4	Primary school	Farmer	Less than N10,000	no	None	Not Applicable			Not Applicable		Not Applicable	NA	NA	Not Applicable		None	71	83	0.855421687	Normal	no			no	no						no	None	<5g/day	yes	Normal blood sugar	no	negative
Jada	39	Fulani	male	Married	6	Tertiary	Civil Servant	N80,000-N89,000	no	None	Not Applicable			Not Applicable		Not Applicable	NA	NA	Not Applicable		None	85	87	0.977011494	Normal	no			yes	no						no	None	>5g/day	yes	Normal blood sugar	no	negative
Jada	24	Mumuye	female	Married	5	No formal education	Farmer	N10,000-N19,000	no	None	Not Applicable			Not Applicable		Not Applicable	NA	NA	Not Applicable		None	86	92.5	0.92972973	Normal	no			no	yes	local		10			no	None	>5g/day	yes	Normal blood sugar	no	negative
Jada	32	Chamba	female	Married	4	Tertiary	Farmer	Less than N10,000	no	Hypertension	Less than 6 months			Not Applicable		Not Applicable	NA	NA	Not Applicable		Hypertension	202	110	1.836363636	Hypertensive	no			no	no						no	None	<5g/day	no	Normal blood sugar	no	negative
Jada	50	Mumuye	male	Married	8	Secondary	Farmer	N10,000-N19,000	no	Hypertension	Not Applicable			Not Applicable		Not Applicable	NA	NA	Not Applicable		None	83	84	0.988095238	Hypertensive	no			no	no						no	None	<5g/day	yes	Diabetic blood sugar	no	negative
Jada	45	Chamba	female	Married	8	Secondary	Civil Servant	N30,000-N39,000	no	Hypertension None	Not Applicable			Not Applicable		Not Applicable	NA	NA	Not Applicable		None	106	115	0.92173913	Hypertensive	no			no	no						no	None	<5g/day	no	Normal blood sugar	no	negative
Jada	23	Fulani	female	Married	3	No formal education	Other	N10,000-N19,000	no	None	Not Applicable			Not Applicable		Not Applicable	NA	NA	Not Applicable		None	73	83.5	0.874251497	Normal	no			no	no						no	None	<5g/day	no	Normal blood sugar	no	negative
Jada	50	Fulani	male	Married	7	Secondary	Trader/Business	N50,000-N59,000	no	None	Not Applicable			Not Applicable		Not Applicable	NA	NA	Not Applicable		None	92.5	102	0.906862745	Normal	no			no	no						no	None	<5g/day	no	Normal blood sugar	no	negative
Jada	62	Fulani	male	Married	18	Tertiary	Civil Servant	N30,000-N39,000	no	Others None	Not Applicable			Not Applicable		Not Applicable	NA	NA	Not Applicable		None	78.5	86	0.912790698	Normal	no			no	no						no	None	>5g/day	yes	Normal blood sugar	no	negative
Jada	65	Fulani	male	Married	5	No formal education	Farmer	Less than N10,000	no	None	Not Applicable			Not Applicable		Not Applicable	NA	NA	Not Applicable		None	68.5	82	0.835365854	Normal	no			no	no						no	None	>5g/day	yes	Normal blood sugar	no	positive
Jada	50	Chamba	male	Married	8	Tertiary	Other	N10,000-N19,000	no	None	Not Applicable			Not Applicable		Not Applicable	NA	NA	Not Applicable		None	93.5	94	0.994680851	Hypertensive	no			no	yes	local		21			no	I dont know	>5g/day	yes	Normal blood sugar	no	negative
Jada	30	Others	female	Divorced	3	Secondary	Trader/Business	Less than N10,000	no	None	Not Applicable			Not Applicable		Not Applicable	NA	NA	Not Applicable		None	96.5	103	0.936893204	Hypertensive	no			no	yes	local		3			no	None	>5g/day	yes	Diabetic blood sugar	no	negative
Jada	23	Fulani	male	Single	3	Secondary	Trader/Business	N30,000-N39,000	no	None	Not Applicable			Not Applicable		Not Applicable	NA	NA	Not Applicable		None	64.5	74.5	0.865771812	Normal	no			no	no						no	None	<5g/day	no	Normal blood sugar	no	negative
Jada	32	Chamba	male	Married	4	No formal education	Farmer	Less than N10,000	no	None	Not Applicable			Not Applicable		Not Applicable	NA	NA	Not Applicable		None	73.5	76	0.967105263	Normal	no			no	yes	local		28			no	None	>5g/day	yes	Normal blood sugar	no	negative
Jada	35	Others	female	Married	6	No formal education	Trader/Business	N10,000-N19,000	no	None	Not Applicable			Not Applicable		Not Applicable	NA	NA	Not Applicable		None	84	94	0.893617021	Hypertensive	no			no	yes	local		14			no	None	<5g/day	yes	Normal blood sugar	no	negative
Jada	55	Fulani	male	Married	5	No formal education	Farmer	Less than N10,000	no	None	Not Applicable			Not Applicable		Not Applicable	NA	NA	Not Applicable		None	67	80	0.8375	Normal	no			no	no						no	I dont know	<5g/day	yes	Normal blood sugar	no	negative
Jada	22	Fulani	male	Single	23	No formal education	Herder	Less than N10,000	no	None	Not Applicable			Not Applicable		Not Applicable	NA	NA	Not Applicable		None	68	72	0.944444444	Normal	no			no	no						no	None	<5g/day	yes	Normal blood sugar	yes	negative
Jada	70	Fulani	male	Single	1	No formal education	Farmer	Less than N10,000	no	None	Not Applicable			Not Applicable		Not Applicable	NA	NA	Not Applicable		None	87.5	84	1.041666667	Normal	no			no	no						no	None	>5g/day	no	Impaired fasting glycemia	no	negative
Jada	20	Chamba	female	Married	7	Secondary	Farmer	Less than N10,000	no	None	Not Applicable			Not Applicable		Not Applicable	NA	NA	Not Applicable		None	79.5	90.5	0.878453039	Normal	no			no	no						no	None	<5g/day	no	Normal blood sugar	no	negative
Jada	18	Fulani	female	Single	1	No formal education	None	Less than N10,000	no	None	Not Applicable			Not Applicable		Not Applicable	NA	NA	Not Applicable		None	62	82.5	0.751515152	Normal	no			no	no						no	None	>5g/day	no	Normal blood sugar	no	negative
Jada	42	Fulani	female	Widowed	3	No formal education	Trader/Business	Less than N10,000	yes	None	Not Applicable			Not Applicable		Not Applicable	NA	NA	Not Applicable		None	100.5	100.6	0.999005964	Normal	no			no	no						no	None	>5g/day	yes	Normal blood sugar	no	negative
Jada	42	Fulani	female	Married	10	No formal education	Full time housewife	Less than N10,000	no	None	Not Applicable			Not Applicable		Not Applicable	NA	NA	Not Applicable		None	64.5	82.5	0.781818182	Normal	no			no	no						no	None	<5g/day	no	Normal blood sugar	no	negative
Jada	40	Chamba	female	Married	11	No formal education	None	Less than N10,000	no	None	Not Applicable			Not Applicable		Not Applicable	NA	NA	Not Applicable		None	73	84	0.869047619	Normal	no			no	no						no	None	>5g/day	yes	Normal blood sugar	no	negative
Jada	39	Fulani	female	Married	30	No formal education	Full time housewife	Less than N10,000	no	None	Not Applicable			Not Applicable		Not Applicable	NA	NA	Not Applicable		None	73.5	79	0.930379747	Normal	no			no	no						no	None	>5g/day	no	Normal blood sugar	no	negative
Jada	50	Mumuye	male	Married	13	Secondary	Trader/Business	N10,000-N19,000	no	Diabetes	Less than 6 months			Not Applicable		Not Applicable	NA	NA	Not Applicable		None	66.5	75	0.886666667	Normal	no			no	no						no	None	>5g/day	yes	Normal blood sugar	no	negative
Jada	37	Fulani	male	Married	6	No formal education	Other	N10,000-N19,000	no	None	Not Applicable			Not Applicable		Not Applicable	NA	NA	Not Applicable		Hypertension None	79.5	86	0.924418605	Normal	no			no	no						no	Hypertension	<5g/day	yes	Normal blood sugar	no	negative
Jada	48	Fulani	male	Married	13	No formal education	Herder	N20,000-N29,000	no	None	Not Applicable			Not Applicable		Not Applicable	NA	NA	Not Applicable		I dont know	89.5	95.5	0.937172775	Normal	no			no	no						no	None	<5g/day	yes	Normal blood sugar	no	negative
Jada	37	Chamba	male	Married	4	No formal education	Farmer	Less than N10,000	no	None	Not Applicable			Not Applicable		Not Applicable	NA	NA	Not Applicable		None	62.5	83	0.753012048	Hypertensive	yes	2	3	no	yes	local		3			no	None	>5g/day	yes	Normal blood sugar	no	negative
Jada	55	Fulani	male	Married	18	No formal education	Herder	N10,000-N19,000	no	Diabetes	More than 6 months			No		No	5	3000	No	Financial constraint	None	73	77	0.948051948	Normal	no			no	no						no	None	<5g/day	no	Diabetic blood sugar	no	negative
Jada	25	Hausa	male	Married	3	Secondary	Artisan	N10,000-N19,000	no	None	Not Applicable			Not Applicable		Not Applicable	NA	NA	Not Applicable		None	69.5	84	0.827380952	Normal	no			no	no						no	None	>5g/day	yes	Normal blood sugar	no	negative
Jada	40	Fulani	female	Married	9	No formal education	Full time housewife	Less than N10,000	no	None	Not Applicable			Not Applicable		Not Applicable	NA	NA	Not Applicable		Hypertension	74.5	89	0.837078652	Normal	no			no	no						no	None	>5g/day	no	Normal blood sugar	no	negative
Jada	35	Fulani	female	Divorced	8	No formal education	Trader/Business	N10,000-N19,000	no	Asthma	More than 6 months			yes		yes	5000	12000	yes		Arthritis	102	118	0.86440678	Hypertensive	no			no	no						no	None	<5g/day	no	Normal blood sugar	no	negative
Jada	56	Fulani	female	Widowed	7	No formal education	Full time housewife	Less than N10,000	no	Hypertension	More than 6 months			No		No	3000	5000	No	Financial constraint	None	132	132	1	Hypertensive	no			no	no						no	None	<5g/day	no	Normal blood sugar	no	negative
Jada	56	Others	male	Married	10	Primary school	Farmer	N30,000-N39,000	no	Hypertension	More than 6 months			No		No	1500	2400	No	Financial constraint	None	106	106	1	Hypertensive	yes	10	1	yes	no						no	None	<5g/day	yes	Normal blood sugar	no	negative
Jada	42	Chamba	male	Married	14	Primary school	Trader/Business	N50,000-N59,000	no	None	Not Applicable			Not Applicable		Not Applicable	NA	NA	Not Applicable		None	87	90	0.966666667	Normal	no			no	no						no	None	<5g/day	no	Impaired fasting glycemia	no	negative
Jada	50	Fulani	female	Single	12	No formal education	Full time housewife	Less than N10,000	no	None	Not Applicable			Not Applicable		Not Applicable	NA	NA	Not Applicable		None	63.5	82	0.774390244	Normal	no			no	no						no	None	<5g/day	no	Normal blood sugar	no	positive
Jada	35	Fulani	male	Single	1	Secondary	Other	N20,000-N29,000	no	Diabetes	More than 6 months			yes		yes	30000	50000	No	Financial constraint	None	65	75	0.866666667	Normal	yes	2	11	no	no						no	None	>5g/day	no	Diabetic blood sugar	no	negative
Jada	30	Fulani	female	Married	7	No formal education	Trader/Business	N20,000-N29,000	no	None	Not Applicable			Not Applicable		Not Applicable	NA	NA	Not Applicable		None	74.5	86.5	0.861271676	Hypertensive	no			no	no						no	None	>5g/day	no	Normal blood sugar	no	negative
Jada	29	Chamba	female	Divorced	10	No formal education	Farmer	Less than N10,000	no	None	Not Applicable			Not Applicable		Not Applicable	NA	NA	Not Applicable		None	75	85	0.882352941	Normal	no			no	yes	local		5			no	None	<5g/day	yes	Normal blood sugar	no	negative
Jada	60	Fulani	female	Widowed	8	No formal education	None	N10,000-N19,000	no	Hypertension	More than 6 months			yes		yes	2000	5000	yes		Hypertension	103.5	108	0.958333333	Normal	no			no	no						no	None	>5g/day	no	Normal blood sugar	no	negative
Jada	42	Fulani	female	Married	30	No formal education	Trader/Business	N10,000-N19,000	no	Obesity	Not Applicable			Not Applicable		Not Applicable	NA	NA	Not Applicable		Diabetes	100	101	0.99009901	Normal	no			no	no						no	None	>5g/day	no	Normal blood sugar	no	negative
Jada	67	Fulani	male	Married	12	No formal education	Farmer	N30,000-N39,000	no	Hypertension	More than 6 months			yes		No	1500	6000	yes		Hypertension	79.5	85	0.935294118	Hypertensive	no			no	no						no	None	<5g/day	no	Normal blood sugar	no	negative
Jada	47	Bachama	female	Married	14	No formal education	Farmer	Less than N10,000	no	None	Not Applicable			Not Applicable		Not Applicable	NA	NA	Not Applicable		I dont know	88	92	0.956521739	Hypertensive	no			no	yes	local		3			no	I dont know	<5g/day	yes	Normal blood sugar	no	negative
Jada	40	Fulani	male	Married	8	No formal education	Herder	Less than N10,000	no	None	Not Applicable			Not Applicable		Not Applicable	NA	NA	Not Applicable		Hypertension	68.5	79.5	0.86163522	Normal	yes	5	20	no	no						no	None	>5g/day	no	Normal blood sugar	no	negative
Jada	55	Fulani	female	Married	25	No formal education	Trader/Business	Less than N10,000	no	Diabetes	More than 6 months			yes		yes	7000	9000	yes		Diabetes	87.5	89.5	0.977653631	Normal	no			no	no						no	None	<5g/day	no	Diabetic blood sugar	no	negative
Jada	50	Fulani	female	Married	11	No formal education	Full time housewife	Less than N10,000	no	None	Not Applicable			Not Applicable		Not Applicable	NA	NA	Not Applicable		None	78.5	85	0.923529412	Hypertensive	no			no	no						no	None	<5g/day	no	Normal blood sugar	no	negative
Jada	40	Fulani	female	Widowed	6	No formal education	Full time housewife	N10,000-N19,000	no	None	Not Applicable			Not Applicable		Not Applicable	NA	NA	Not Applicable		None	59	78.5	0.751592357	Normal	no			no	no						no	None	>5g/day	no	Normal blood sugar	no	negative
Jada	60	Fulani	female	Widowed	1	No formal education	None	Less than N10,000	no	Diabetes	More than 6 months			yes		No	2000	3000	yes		Diabetes	80.5	84	0.958333333	Normal	no			no	no						no	None	>5g/day	no	Diabetic blood sugar	no	negative
Jada	25	Fulani	female	Married	11	No formal education	Herder	Less than N10,000	no	None	Not Applicable			Not Applicable		Not Applicable	NA	NA	Not Applicable		None	70	81	0.864197531	Normal	no			no	no						no	None	<5g/day	no	Normal blood sugar	no	negative
Jada	40	Fulani	female	Married	30	No formal education	Herder	Less than N10,000	no	Hypertension	More than 6 months			No		No	4000	7000	yes		None	100	116.5	0.858369099	Normal	no			no	no						no	None	>5g/day	no	Normal blood sugar	no	negative
Jada	73	Fulani	female	Widowed	6	Tertiary	Civil Servant	Less than N10,000	no	None	Not Applicable			Not Applicable		Not Applicable	NA	NA	Not Applicable		None	71.5	81	0.882716049	Normal	no			no	no						no	None	<5g/day	no	Normal blood sugar	no	negative
Jada	25	Hausa	female	Married	2	Secondary	Full time housewife	Less than N10,000	no	None	Not Applicable			Not Applicable		Not Applicable	NA	NA	Not Applicable		Diabetes	72	86	0.837209302	Normal	no			no	no						no	None	>5g/day	no	Normal blood sugar	no	negative
Jada	50	Chamba	female	Married	12	No formal education	Farmer	Less than N10,000	no	None	Not Applicable			Not Applicable		Not Applicable	NA	NA	Not Applicable		None	73.5	93	0.790322581	Normal	no			no	no						no	None	<5g/day	no	Normal blood sugar	no	negative
Jada	50	Fulani	male	Married	13	Secondary	Trader/Business	N50,000-N59,000	no	None	Not Applicable			Not Applicable		Not Applicable	NA	NA	Not Applicable		None	90	97	0.927835052	Normal	no			yes	no						no	None	<5g/day	no	Normal blood sugar	no	positive
Jada	40	Fulani	female	Married	9	No formal education	Artisan	Less than N10,000	no	Hypertension	Less than 6 months			Not Applicable		Not Applicable	NA	NA	Not Applicable		None Hypertension	78	92	0.847826087	Normal	no			no	no						no	None	>5g/day	no	Normal blood sugar	no	positive
Jada	60	Chamba	male	Married	9	No formal education	Farmer	Less than N10,000	no	Diabetes	More than 6 months			No		No	NA	NA	Not Applicable		None	80.5	88	0.914772727	Normal	no			no	no						no	None	>5g/day	yes	Normal blood sugar	no	negative
Jada	50	Chamba	male	Married	5	No formal education	Farmer	Less than N10,000	no	None	Not Applicable			Not Applicable		Not Applicable	NA	NA	Not Applicable		None	68	75	0.906666667	Normal	yes	3	12	no	yes	local		14			no	None	<5g/day	yes	Normal blood sugar	no	negative
Jada	66	Chamba	male	Married	7	No formal education	Farmer	Less than N10,000	no	Hypertension	More than 6 months			yes		No	7000	9000	No	Financial constraint	None	74.5	82	0.908536585	Hypertensive	no			no	no						no	None	>5g/day	no	Normal blood sugar	no	negative
Jada	29	Fulani	male	Single	12	Tertiary	Civil Servant	N40,000-N49,000	no	None	Not Applicable			Not Applicable		Not Applicable	NA	NA	Not Applicable		Hypertension	88.5	99	0.893939394	Normal	no			no	no						no	None	<5g/day	yes	Normal blood sugar	no	negative
Jada	27	Fulani	male	Married	6	Primary school	Trader/Business	Less than N10,000	no	None	Not Applicable			Not Applicable		Not Applicable	NA	NA	Not Applicable		I dont know	73.5	85	0.864705882	Normal	no			no	no						no	I dont know	>5g/day	no	Normal blood sugar	no	negative
Jada	65	Fulani	female	Widowed	1	No formal education	None	N10,000-N19,000	no	Hypertension	More than 6 months			No		No	NA	NA	No	Financial constraint	None	86.5	102	0.848039216	Hypertensive	no			no	no						no	None	<5g/day	no	Normal blood sugar	no	negative
Jada	70	Mumuye	female	Married	6	No formal education	Farmer	Less than N10,000	no	None	Not Applicable			Not Applicable		Not Applicable	NA	NA	Not Applicable		None	53.5	92	0.581521739	Normal	no			no	yes	local		14			no	None	>5g/day	yes	Normal blood sugar	no	negative
Jada	25	Mumuye	female	Married	5	No formal education	Farmer	Less than N10,000	no	None	Not Applicable			Not Applicable		Not Applicable	NA	NA	Not Applicable		None	72	86	0.837209302	Normal	no			no	yes	local		14			no	None	>5g/day	yes	Impaired fasting glycemia	no	negative
Jada	27	Chamba	female	Married	4	No formal education	Full time housewife	Less than N10,000	no	Diabetes	Not Applicable			Not Applicable		Not Applicable	NA	NA	Not Applicable		None	76.5	90.5	0.845303867	Normal	no			no	no						no	None	>5g/day	no	Impaired fasting glycemia	no	negative
Jada	19	Chamba	male	Single	16	Secondary	Civil Servant	N50,000-N59,000	no	Diabetes	Not Applicable			Not Applicable		Not Applicable	NA	NA	Not Applicable		None	70.5	84	0.839285714	Normal	no			no	no						no	None	<5g/day	yes	Normal blood sugar	no	negative
Jada	50	Chamba	female	Married	2	No formal education	Farmer	Less than N10,000	no	Hypertension	Less than 6 months			Not Applicable		Not Applicable	NA	NA	Not Applicable		None	80.5	92	0.875	Hypertensive	no			no	yes	local		28			no	None	>5g/day	yes	Normal blood sugar	no	negative
Jada	50	Others	female	Married	4	No formal education	Farmer	Less than N10,000	no	Hypertension	More than 6 months			No		No	3000	7000	No	Financial constraint	None	85	92	0.923913043	Hypertensive	no			no	yes	local		14			no	None	<5g/day	yes	Impaired fasting glycemia	no	negative
Jada	23	Fulani	female	Married	5	No formal education	Trader/Business	Less than N10,000	no	None	Not Applicable			Not Applicable		Not Applicable	NA	NA	Not Applicable		None	86.5	102	0.848039216	Normal	no			no	no						no	None	<5g/day	no	Normal blood sugar	no	negative
Jada	40	Chamba	male	Married	5	Tertiary	Civil Servant	N20,000-N29,000	no	None	Not Applicable			Not Applicable		Not Applicable	NA	NA	Not Applicable		None	82.5	91	0.906593407	Normal	no			no	no						no	None	<5g/day	no	Normal blood sugar	no	negative
Jada	27	Chamba	female	Married	16	No formal education	Trader/Business	Less than N10,000	no	None	Not Applicable			Not Applicable		Not Applicable	NA	NA	Not Applicable		Hypertension	77	87	0.885057471	Normal	no			no	no						no	None	<5g/day	no	Normal blood sugar	no	negative
Jada	40	Fulani	male	Married	3	No formal education	Herder	Less than N10,000	no	None	Not Applicable			Not Applicable		Not Applicable	NA	NA	Not Applicable		None	82.5	91	0.906593407	Normal	no			no	no						no	None	>5g/day	no	Impaired fasting glycemia	no	negative
Jada	80	Fulani	male	Married	3	No formal education	Trader/Business	Less than N10,000	no	Hypertension	More than 6 months			yes		yes	NA	NA	No	Financial constraint	None	88.5	95.5	0.926701571	Hypertensive	no			no	no						no	None	<5g/day	no	Impaired fasting glycemia	no	negative
Jada	40	Fulani	female	Divorced	1	No formal education	Trader/Business	Less than N10,000	no	Hypertension	More than 6 months			yes		yes	NA	NA	Not Applicable		None	100	110.5	0.904977376	Hypertensive	no			no	no						no	None	>5g/day	yes	Impaired fasting glycemia	no	negative
Jada	45	Chamba	male	Married	6	Secondary	Farmer	N10,000-N19,000	no	Hypertension	More than 6 months			No		yes	NA	7000	No	Financial constraint	None	75.5	85	0.888235294	Hypertensive	no			no	no						no	None	<5g/day	no	Impaired fasting glycemia	no	negative
Jada	72	Fulani	female	Widowed	11	No formal education	None	Less than N10,000	no	None	Not Applicable			Not Applicable		Not Applicable	NA	NA	Not Applicable		Hypertension	72.5	81.5	0.889570552	Normal	no			no	no						no	None	<5g/day	no	Normal blood sugar	no	negative
Jada	73	Fulani	female	Widowed	1	No formal education	None	Less than N10,000	no	Diabetes	More than 6 months			yes		yes	7000	15000	yes		Diabetes	97	89	1.08988764	Hypertensive	no			no	no						no	Diabetes	<5g/day	no	Impaired fasting glycemia	no	negative
Jada	20	Fulani	female	Married	4	No formal education	Trader/Business	Less than N10,000	no	None	Not Applicable			Not Applicable		Not Applicable	NA	NA	Not Applicable		None	71	76	0.934210526	Normal	no			no	no						no	None	<5g/day	yes	Normal blood sugar	no	negative
Jada	70	Fulani	male	Married	23	No formal education	Farmer	Less than N10,000	no	None	Not Applicable			Not Applicable		Not Applicable	NA	NA	Not Applicable		None	80.5	83.5	0.964071856	Normal	no			no	no						no	None	>5g/day	yes	Normal blood sugar	no	negative
Jada	20	Fulani	female	Married	3	No formal education	Full time housewife	Less than N10,000	no	None	Not Applicable			Not Applicable		Not Applicable	NA	NA	Not Applicable		None	59	63	0.936507937	Normal	no			no	no						no	None	>5g/day	no	Normal blood sugar	no	negative
Jada	53	Fulani	male	Married	15	No formal education	Trader/Business	N10,000-N19,000	no	None	Not Applicable			Not Applicable		Not Applicable	NA	NA	Not Applicable		Hypertension	100	101	0.99009901	Hypertensive	no			no	no						no	None	<5g/day	no	Normal blood sugar	no	negative
Jada	33	Fulani	male	Married	2	Tertiary	None	Less than N10,000	no	None	Not Applicable			Not Applicable		Not Applicable	NA	NA	Not Applicable		None	75.5	91.5	0.825136612	Normal	no			no	no						no	None	>5g/day	no	Normal blood sugar	no	positive
Jada	25	Chamba	female	Married	12	No formal education	Farmer	Less than N10,000	no	None	Not Applicable			Not Applicable		Not Applicable	NA	NA	Not Applicable		None	73	89	0.820224719	Normal	no			no	no						no	None	>5g/day	yes	Normal blood sugar	no	negative
Jada	35	Chamba	female	Married	7	No formal education	Farmer	Less than N10,000	no	Hypertension	Less than 6 months			No		Not Applicable	NA	NA	Not Applicable		I dont know	79	93	0.849462366	Hypertensive	no			no	yes	local		21			no	None	>5g/day	yes	Impaired fasting glycemia	no	negative
Jada	20	Fulani	male	Single	14	No formal education	Herder	Less than N10,000	no	None	Not Applicable			Not Applicable		Not Applicable	NA	NA	Not Applicable		None	67	81	0.827160494	Normal	no			no	no						no	None	>5g/day	yes	Normal blood sugar	no	negative
Jada	28	Chamba	female	Married	2	No formal education	Farmer	Less than N10,000	no	None	Not Applicable			Not Applicable		Not Applicable	NA	NA	Not Applicable		None	64	80	0.8	Normal	no			no	no						no	None	>5g/day	yes	Normal blood sugar	no	negative
Jada	30	Fulani	male	Married	4	No formal education	Trader/Business	Less than N10,000	no	None Asthma	Not Applicable			Not Applicable		Not Applicable	NA	NA	Not Applicable		None	82	86.5	0.947976879	Normal	no			no	no						no	None	>5g/day	no	Normal blood sugar	no	negative
Jada	20	Fulani	female	Single	6	Secondary	Farmer	Less than N10,000	no	None	Not Applicable			Not Applicable		Not Applicable	NA	NA	Not Applicable		None	70.5	88	0.801136364	Normal	no			no	no						no	None	>5g/day	no	Normal blood sugar	no	negative
Jada	65	Fulani	male	Married	13	No formal education	None	Less than N10,000	no	None	Not Applicable			Not Applicable		Not Applicable	NA	NA	Not Applicable		None	104	102	1.019607843	Normal	no			no	no						no	None	>5g/day	no	Normal blood sugar	no	negative
Jada	62	Chamba	male	Married	4	Secondary	Other	N90,000 and above	no	Hypertension	More than 6 months			No		yes	NA	NA	Not Applicable		Hypertension	67	82	0.817073171	Hypertensive	yes	40	49	no	yes	bottled	21				no	None	>5g/day	no	Normal blood sugar	no	negative
Jada	52	Fulani	male	Married	19	No formal education	Other	N30,000-N39,000	no	None	Not Applicable			Not Applicable		Not Applicable	NA	NA	Not Applicable		None	85.5	88	0.971590909	Normal	no			no	no						no	None	<5g/day	no	Normal blood sugar	no	negative
Jada	60	Fulani	male	Married	16	No formal education	Farmer	Less than N10,000	no	Hypertension	More than 6 months			No		yes	1000	2800	No	Financial constraint	None	79.5	85	0.935294118	Hypertensive	no			no	no						no	None	>5g/day	no	Diabetic blood sugar	no	negative
Jada	40	Mumuye	female	Widowed	7	No formal education	Farmer	N10,000-N19,000	no	Hypertension	More than 6 months			Not Applicable		Not Applicable	NA	NA	Not Applicable		None	75	82	0.914634146	Hypertensive	no			no	no						no	None	>5g/day	yes	Normal blood sugar	no	negative
Jada	50	Fulani	female	Married	14	No formal education	Full time housewife	Less than N10,000	no	None	Not Applicable			Not Applicable		Not Applicable	NA	NA	Not Applicable		None	104	101	1.02970297	Hypertensive	no			no	no						no	None	>5g/day	no	Diabetic blood sugar	no	negative
Jada	37	Fulani	female	Married	6	Secondary	Trader/Business	N10,000-N19,000	no	None	Not Applicable			Not Applicable		Not Applicable	NA	NA	Not Applicable		Hypertension	92	96	0.958333333	Hypertensive	no			no	no						no	None	>5g/day	yes	Normal blood sugar	no	negative
Jada	24	Chamba	male	Single	1	Tertiary	None	Less than N10,000	no	None	Not Applicable			Not Applicable		Not Applicable	NA	NA	Not Applicable		None	79	87	0.908045977	Normal	no			no	no						no	None	<5g/day	no	Normal blood sugar	no	negative
Jada	24	Fulani	female	Married	8	Secondary	Full time housewife	Less than N10,000	no	None	Not Applicable			Not Applicable		Not Applicable	NA	NA	Not Applicable		None	75.5	63	1.198412698	Normal	no			no	no						no	None	<5g/day	no	Impaired fasting glycemia	no	negative
Jada	50	Chamba	female	Married	1	No formal education	Farmer	Less than N10,000	no	None	Not Applicable			Not Applicable		Not Applicable	NA	NA	Not Applicable		None	78.5	93	0.844086022	Hypertensive	no			no	yes	local		5			no	I dont know	>5g/day	yes	Impaired fasting glycemia	no	negative
Jada	60	Chamba	male	Married	7	No formal education	Artisan	Less than N10,000	no	None	Not Applicable			Not Applicable		Not Applicable	NA	NA	Not Applicable		None	70	79	0.886075949	Normal	no			no	no						no	None	<5g/day	yes	Normal blood sugar	no	negative
Jada	19	Mumuye	male	Single	2	No formal education	Farmer	Less than N10,000	no	None	Not Applicable			Not Applicable		Not Applicable	NA	NA	Not Applicable		None	72.5	77.5	0.935483871	Normal	no			no	no						no	None	<5g/day	yes	Normal blood sugar	no	negative
Jada	25	Chamba	female	Married	11	No formal education	Trader/Business	Less than N10,000	no	None	Not Applicable			Not Applicable		Not Applicable	NA	NA	Not Applicable		None	97	108	0.898148148	Normal	no			no	no						no	None	<5g/day	no	Normal blood sugar	no	negative
Jada	25	Fulani	female	Married	4	Secondary	Full time housewife	Less than N10,000	no	None	Not Applicable			Not Applicable		Not Applicable	NA	NA	Not Applicable		None	78	86	0.906976744	Normal	no			no	no						no	None	<5g/day	no	Normal blood sugar	no	negative
Jada	25	Hausa	female	Married	12	Secondary	Full time housewife	N20,000-N29,000	no	Hypertension	Less than 6 months			Not Applicable		Not Applicable	NA	NA	Not Applicable		None	85	99	0.858585859	Hypertensive	no			no	no						no	None	>5g/day	no	Normal blood sugar	no	positive
Jada	45	Fulani	female	Married	30	No formal education	Full time housewife	Less than N10,000	no	None	Not Applicable			Not Applicable		Not Applicable	NA	NA	Not Applicable		None	68.5	84.5	0.810650888	Hypertensive	no			no	no						no	None	>5g/day	no	Normal blood sugar	no	negative
Jada	44	Fulani	female	Married	7	No formal education	Trader/Business	N30,000-N39,000	no	Hypertension	More than 6 months			No		No	1800	15000	No	Financial constraint	Hypertension Diabetes	114	117	0.974358974	Hypertensive	no			no	no						no	Diabetes	>5g/day	no	Impaired fasting glycemia	no	negative
Jada	35	Chamba	male	Married	3	Secondary	Artisan	Less than N10,000	no	None	Not Applicable			Not Applicable		Not Applicable	NA	NA	Not Applicable		None	76.5	92.5	0.827027027	Hypertensive	no			no	no						no	None	<5g/day	yes	Normal blood sugar	no	negative
Jada	60	Chamba	female	Married	6	Primary school	Other	N40,000-N49,000	no	Hypertension	More than 6 months			No		No	1000	2000	yes		None	95	92	1.032608696	Normal	no			no	no						no	None	>5g/day	no	Normal blood sugar	no	negative
Jada	50	Mumuye	female	Married	5	No formal education	Farmer	Less than N10,000	no	None	Not Applicable			Not Applicable		Not Applicable	NA	NA	Not Applicable		None	70.5	78	0.903846154	Hypertensive	no			no	no						no	None	<5g/day	yes	Normal blood sugar	no	negative
Jada	45	Chamba	male	Married	8	Primary school	Herder	Less than N10,000	no	Diabetes	More than 6 months			Not Applicable		Not Applicable	NA	NA	Not Applicable		None	78.5	89	0.882022472	Hypertensive	no			no	no						no	Diabetes	>5g/day	yes	Normal blood sugar	no	negative
Jada	40	Chamba	male	Married	6	Tertiary	Farmer	Less than N10,000	no	None	Not Applicable			Not Applicable		Not Applicable	NA	NA	Not Applicable		None	78	87	0.896551724	Normal	no			no	yes	local		42			no	None	<5g/day	yes	Normal blood sugar	no	negative
Jada	22	Fulani	male	Single	13	Secondary	Trader/Business	N20,000-N29,000	no	None	Not Applicable			Not Applicable		Not Applicable	NA	NA	Not Applicable		None	76.5	84	0.910714286	Normal	no			no	no						no	None	>5g/day	yes	Normal blood sugar	no	negative
Jada	65	Others	male	Married	4	No formal education	Farmer	Less than N10,000	yes	Hypertension	Less than 6 months			Not Applicable		Not Applicable	NA	NA	Not Applicable		Hypertension	71.5	80	0.89375	Hypertensive	no			no	no						no	None	>5g/day	no	Normal blood sugar	no	positive
Jada	36	Others	female	Single	1	Secondary	Other	Less than N10,000	no	None	Not Applicable			Not Applicable		Not Applicable	NA	NA	Not Applicable		Diabetes	74	105	0.704761905	Normal	no			no	no						no	None	>5g/day	no	Normal blood sugar	no	negative
Jada	28	Fulani	female	Married	5	No formal education	Artisan	Less than N10,000	no	Hypertension	More than 6 months			yes		No	2000	4000	No	Financial constraint	Hypertension	63	78	0.807692308	Hypertensive	no			no	no						no	None	>5g/day	no	Normal blood sugar	no	negative
Jada	25	Others	female	Married	7	No formal education	Full time housewife	Less than N10,000	no	Hypertension	More than 6 months			yes		No	2000	5000	No	Financial constraint	Hypertension	76	88	0.863636364	Hypertensive	no			no	no						no	None	>5g/day	no	Normal blood sugar	no	negative
Jada	30	Chamba	female	Married	11	No formal education	Trader/Business	Less than N10,000	no	None	Not Applicable			Not Applicable		Not Applicable	NA	NA	Not Applicable		None	80.5	96	0.838541667	Normal	no			no	yes	local		7			no	None	>5g/day	no	Normal blood sugar	no	negative
Jada	33	Fulani	female	Married	17	Secondary	Trader/Business	Less than N10,000	no	None	Not Applicable			Not Applicable		Not Applicable	NA	NA	Not Applicable		None	84	97	0.865979381	Normal	no			no	no						no	None	>5g/day	no	Normal blood sugar	no	negative
Jada	20	Fulani	male	Married	3	No formal education	Herder	N20,000-N29,000	no	None	Not Applicable			Not Applicable		Not Applicable	Not applicable	Not applicable	Not Applicable		None	71.5	78.5	0.910828025	Normal	no			no	no						no	None	<5g/day	yes	Normal blood sugar	no	negative
Jada	18	Fulani	male	Single	1	Tertiary	Student	N20,000-N29,000	no	None	Not Applicable			Not Applicable		Not Applicable	NA	NA	Not Applicable		Hypertension	70	80	0.875	Normal	no			no	no						no	None	>5g/day	no	Normal blood sugar	no	negative
Jada	25	Fulani	male	Married	2	Secondary	Other	N10,000-N19,000	no	None	Not Applicable			Not Applicable		Not Applicable	NA	NA	Not Applicable		None	72.5	86	0.843023256	Normal	no			no	no						no	None	>5g/day	no	Normal blood sugar	no	negative
Jada	41	Others	male	Married	6	No formal education	Farmer	N20,000-N29,000	no	None	Not Applicable			Not Applicable		Not Applicable	NA	Na	Not Applicable		None	82	87	0.942528736	Normal	yes	10	30	no	no						no	None	>5g/day	yes	Normal blood sugar	no	negative
Jada	19	Fulani	female	Married	4	Secondary	Full time housewife	N10,000-N19,000	no	None	Not Applicable			Not Applicable		Not Applicable	NA	Na	Not Applicable		Hypertension	78	94	0.829787234	Normal	no			no	no						no	None	>5g/day	no	Normal blood sugar	no	negative
Jada	34	Hausa	female	Married	10	Secondary	Trader/Business	N90,000 and above	no	Hypertension Obesity	More than 6 months			yes		No	3000	6000	yes		Others	112	128	0.875	Hypertensive	no			no	no						no	None	>5g/day	no	Normal blood sugar	yes	negative
Jada	25	Fulani	male	Single	1	Tertiary	Student	Less than N10,000	no	None	Not Applicable			Not Applicable		Not Applicable	Na	Na	Not Applicable		None	73.5	86	0.854651163	Normal	no			no	no						no	None	>5g/day	yes	Normal blood sugar	no	negative
Jada	31	Fulani	female	Married	7	No formal education	Full time housewife	Less than N10,000	no	None	Not Applicable			Not Applicable		Not Applicable	NA	Na	Not Applicable		None	82	94	0.872340426	Hypertensive	no			no	no						no	None	>5g/day	no	Normal blood sugar	no	negative
Jada	27	Fulani	female	Married	5	No formal education	Full time housewife	Less than N10,000	no	None	Not Applicable			Not Applicable		Not Applicable	na	Na	Not Applicable		Diabetes	69.5	80	0.86875	Normal	no			no	no						no	None	>5g/day	no	Normal blood sugar	no	negative
Jada	67	Fulani	male	Married	1	Primary school	Farmer	N10,000-N19,000	no	None	Not Applicable			Not Applicable		Not Applicable	Ns	Na	Not Applicable		None	69.5	78	0.891025641	Normal	no			no	no						no	None	<5g/day	yes	Normal blood sugar	no	negative
Jada	48	Others	female	Divorced	2	Primary school	Farmer	N10,000-N19,000	no	None	Not Applicable			Not Applicable		Not Applicable	Na	Ns	Not Applicable		I dont know	75.5	84	0.898809524	Hypertensive	no			no	yes	local		1			no	None	<5g/day	yes	Normal blood sugar	no	negative
Jada	45	Chamba	female	Married	7	Primary school	Other	Less than N10,000	no	None	Not Applicable			Not Applicable		Not Applicable	Na	Na	Not Applicable		None	69	86.5	0.797687861	Hypertensive	no			no	yes	local		1			no	None	>5g/day	yes	Normal blood sugar	no	negative
Jada	35	Chamba	male	Married	8	Secondary	Farmer	Less than N10,000	no	None	Not Applicable			Not Applicable		Not Applicable	NA	NA	Not Applicable		Hypertension	72.5	79	0.917721519	Normal	yes	6	10	no	yes	local		21			no	None	>5g/day	yes	Normal blood sugar	no	negative
Jada	25	Fulani	female	Married	10	Primary school	Trader/Business	N20,000-N29,000	no	Hypertension	Less than 6 months			Not Applicable		Not Applicable	NA	NA	Not Applicable		Hypertension	77.6	90	0.862222222	Hypertensive	no			no	no						no	None	>5g/day	no	Impaired fasting glycemia	no	negative
Jada	42	Chamba	female	Widowed	2	Tertiary	Civil Servant	N50,000-N59,000	no	None	Not Applicable			Not Applicable		Not Applicable	NA	NA	Not Applicable		Diabetes Hypertension	110	124.5	0.883534137	Normal	no			no	no						no	None	>5g/day	yes	Normal blood sugar	no	negative
Jada	50	Fulani	female	Widowed	7	No formal education	Trader/Business	Less than N10,000	no	Hypertension	Less than 6 months			Not Applicable		Not Applicable	NA	NA	Not Applicable		Hypertension	90	96.5	0.932642487	Hypertensive	no			no	no						no	None	>5g/day	no	Normal blood sugar	no	negative
Jada	25	Others	female	Married	5	Secondary	Farmer	N10,000-N19,000	no	None	Not Applicable			Not Applicable		Not Applicable	NA	NA	Not Applicable		Hypertension	67.5	82	0.823170732	Normal	no			no	no						no	None	<5g/day	yes	Normal blood sugar	no	negative
Jada	70	Chamba	female	Widowed	1	No formal education	Other	Less than N10,000	no	Hypertension	Less than 6 months			Not Applicable		Not Applicable	NA	NA	Not Applicable		None	57.5	91	0.631868132	Hypertensive	no			no	no						no	None	>5g/day	no	Normal blood sugar	no	negative
Jada	25	Fulani	female	Married	3	No formal education	Herder	N20,000-N29,000	no	None	Not Applicable			Not Applicable		Not Applicable	NA	NA	Not Applicable		None	76.5	89	0.859550562	Normal	no			no	no						no	None	>5g/day	yes	Normal blood sugar	no	negative
Jada	27	Fulani	male	Married	2	No formal education	Herder	Less than N10,000	no	None	Not Applicable			Not Applicable		Not Applicable	NA	NA	Not Applicable		None	70	79	0.886075949	Hypertensive	no			no	no						no	None	<5g/day	yes	Normal blood sugar	no	negative
Jada	52	Chamba	male	Married	9	Secondary	Civil Servant	N50,000-N59,000	no	None	Not Applicable			Not Applicable		Not Applicable	NA	NA	Not Applicable		None	105	93	1.129032258	Hypertensive	no			no	no						no	None	<5g/day	no	Diabetic blood sugar	no	negative
Jada	47	Others	female	Married	5	No formal education	Farmer	Less than N10,000	no	None	Not Applicable			Not Applicable		Not Applicable	NA	NA	Not Applicable		None	84.5	89	0.949438202	Normal	no			no	no						no	None	>5g/day	yes	Normal blood sugar	no	negative
Jada	48	Fulani	female	Married	10	No formal education	Trader/Business	N50,000-N59,000	no	None	Not Applicable			Not Applicable		Not Applicable	NA	NA	Not Applicable		Hypertension	94	106	0.886792453	Hypertensive	no			no	no						no	None	<5g/day	no	Normal blood sugar	no	negative
Jada	42	Others	male	Married	10	No formal education	Farmer	Less than N10,000	no	Diabetes	More than 6 months			yes		No	500	4000	No	Financial constraint	None	70.5	81	0.87037037	Hypertensive	no			no	no						no	None	>5g/day	no	Diabetic blood sugar	no	negative
Jada	50	Chamba	male	Married	10	No formal education	Artisan	N10,000-N19,000	no	None	Not Applicable			Not Applicable		Not Applicable	NA	NA	Not Applicable		None	78	87	0.896551724	Normal	no			no	yes	local		5			no	None	>5g/day	yes	Impaired fasting glycemia	no	negative
Jada	60	Chamba	female	Married	7	No formal education	Farmer	Less than N10,000	no	None	Not Applicable			Not Applicable		Not Applicable	NA	NA	Not Applicable		None	107	102	1.049019608	Hypertensive	no			no	yes	local		2			no	None	>5g/day	yes	Normal blood sugar	no	negative
Jada	20	Hausa	male	Single	13	Tertiary	Trader/Business	Less than N10,000	no	None	Not Applicable			Not Applicable		Not Applicable	NA	NA	Not Applicable		Hypertension	89	95	0.936842105	Normal	no			no	no						no	None	<5g/day	yes	Normal blood sugar	no	negative
Jada	80	Fulani	male	Married	4	No formal education	Trader/Business	N10,000-N19,000	no	None	Not Applicable			Not Applicable		Not Applicable	NA	NA	Not Applicable		None	104	103	1.009708738	Hypertensive	no			no	no						no	None	>5g/day	no	Normal blood sugar	no	negative
Jada	75	Others	female	Divorced	6	No formal education	Herder	Less than N10,000	no	None	Not Applicable			Not Applicable		Not Applicable	NA	NA	Not Applicable		None	73	88	0.829545455	Normal	no			no	no						no	None	<5g/day	yes	Normal blood sugar	no	negative
Jada	50	Chamba	male	Married	9	Secondary	Farmer	Less than N10,000	no	None	Not Applicable			Not Applicable		Not Applicable	NA	NA	Not Applicable		None	86.5	97	0.891752577	Hypertensive	no			no	no						no	None	<5g/day	yes	Impaired fasting glycemia	no	negative
Jada	30	Mumuye	female	Married	9	Secondary	Farmer	Less than N10,000	no	None	Not Applicable			Not Applicable		Not Applicable	NA	NA	Not Applicable		None	79	85	0.929411765	Normal	no			yes	no						no	I dont know	<5g/day	yes	Normal blood sugar	no	negative
Jada	75	Mumuye	female	Widowed	1	No formal education	Farmer	Less than N10,000	no	None	Not Applicable			Not Applicable		Not Applicable	NA	NA	Not Applicable		None	73.5	80	0.91875	Normal	no			no	yes	local		5			no	None	>5g/day	yes	Normal blood sugar	no	negative
Jada	50	Fulani	female	Widowed	1	No formal education	None	Less than N10,000	no	Diabetes	More than 6 months			yes		No	5000	7500	yes		None	77.5	80	0.96875	Hypertensive	no			no	no						no	None	<5g/day	no	Normal blood sugar	no	negative
Jada	40	Fulani	male	Married	11	No formal education	Farmer	N10,000-N19,000	no	None	Not Applicable			Not Applicable		Not Applicable	NA	NA	Not Applicable		Hypertension	79.5	94	0.845744681	Normal	no			no	no						no	None	<5g/day	yes	Normal blood sugar	no	negative
Jada	60	Fulani	male	Married	7	No formal education	Other	N10,000-N19,000	no	None	Not Applicable			Not Applicable		Not Applicable	NA	NA	Not Applicable		I dont know	84	97	0.865979381	Hypertensive	no			no	no						no	None	>5g/day	yes	Normal blood sugar	no	negative
Jada	40	Fulani	female	Married	5	No formal education	Farmer	Less than N10,000	no	None	Not Applicable			Not Applicable		Not Applicable	NA	NA	Not Applicable		None	88	75.5	1.165562914	Normal	no			no	no						no	None	>5g/day	no	Normal blood sugar	no	positive
Jada	25	Hausa	female	Married	20	No formal education	Trader/Business	Less than N10,000	no	None	Not Applicable			Not Applicable		Not Applicable	NA	NA	Not Applicable		None	77	91.5	0.841530055	Hypertensive	no			no	no						no	None	>5g/day	yes	Normal blood sugar	no	negative
Jada	45	Chamba	female	Married	5	No formal education	Farmer	Less than N10,000	no	None	Not Applicable			Not Applicable		Not Applicable	NA	NA	Not Applicable		None	75.5	88.8	0.850225225	Normal	no			no	no						no	None	>5g/day	no	Normal blood sugar	no	negative
Jada	21	Hausa	male	Single	1	Tertiary	Artisan	N30,000-N39,000	no	None	Not Applicable			Not Applicable		Not Applicable	NA	NA	Not Applicable		None	9.5	75	0.126666667	Normal	no			no	no						no	None	<5g/day	yes	Normal blood sugar	no	negative
Jada	73	Fulani	male	Married	17	No formal education	Farmer	Less than N10,000	no	Hypertension	Less than 6 months			Not Applicable		Not Applicable	NA	NA	Not Applicable		None	75.5	61	1.237704918	Hypertensive	no			no	no						no	None	<5g/day	no	Normal blood sugar	no	negative
Jada	33	Chamba	female	Married	3	No formal education	Trader/Business	Less than N10,000	no	None	Not Applicable			Not Applicable		Not Applicable	NA	NA	Not Applicable		Hypertension	92	102	0.901960784	Hypertensive	no			no	no						no	None	>5g/day	yes	Normal blood sugar	no	negative
Jada	68	Fulani	male	Married	5	No formal education	Trader/Business	Less than N10,000	no	None	Not Applicable			Not Applicable		Not Applicable	NA	NA	Not Applicable		None	116	121	0.958677686	Hypertensive	no			no	no						no	None	>5g/day	no	Normal blood sugar	no	negative
Jada	52	Fulani	male	Married	14	No formal education	Trader/Business	Less than N10,000	no	None	Not Applicable			Not Applicable		Not Applicable	NA	NA	Not Applicable		None	90.5	95	0.952631579	Hypertensive	no			no	no						no	None	<5g/day	yes	Normal blood sugar	no	negative
Jada	70	Others	female	Widowed	8	No formal education	Other	Less than N10,000	no	None	Not Applicable			Not Applicable		Not Applicable	NA	NA	Not Applicable		None	88.5	106.5	0.830985915	Normal	no			no	no						no	None	<5g/day	no	Normal blood sugar	no	negative
Jada	29	Fulani	female	Married	7	No formal education	None	Less than N10,000	no	None	Not Applicable			Not Applicable		Not Applicable	NA	NA	Not Applicable		Hypertension	100	109	0.917431193	Normal	no			no	no						no	None	>5g/day	no	Impaired fasting glycemia	no	negative
Jada	20	Fulani	male	Single	1	No formal education	Farmer	Less than N10,000	no	None	Not Applicable			Not Applicable		Not Applicable	NA	NA	Not Applicable		None	72	86.5	0.832369942	Normal	no			no	no						no	None	>5g/day	no	Normal blood sugar	no	negative
Jada	55	Chamba	female	Married	9	No formal education	Farmer	Less than N10,000	no	Hypertension	Less than 6 months			No		No	4000	6000	yes		None	102	106	0.962264151	Normal	no			no	no						no	None	<5g/day	no	Normal blood sugar	no	negative
Jada	40	Fulani	female	Divorced	3	No formal education	Trader/Business	Less than N10,000	no	None	Not Applicable			Not Applicable		Not Applicable	NA	NA	Not Applicable		None	93	99	0.939393939	Normal	no			no	no						no	None	>5g/day	no	Normal blood sugar	no	negative
Jada	25	Chamba	female	Married	12	No formal education	Farmer	N10,000-N19,000	no	None	Not Applicable			Not Applicable		Not Applicable	NA	NA	Not Applicable		I dont know	80	92	0.869565217	Normal	no			no	no						no	None	>5g/day	yes	Normal blood sugar	no	negative
Jada	22	Chamba	female	Single	1	Secondary	Trader/Business	N10,000-N19,000	no	None	Not Applicable			Not Applicable		Not Applicable	NA	NA	Not Applicable		Hypertension	75.5	87	0.867816092	Normal	no			no	no						no	None	<5g/day	no	Impaired fasting glycemia	yes	negative
Jada	20	Fulani	female	Married	7	No formal education	Full time housewife	Less than N10,000	no	None	Not Applicable			Not Applicable		Not Applicable	NA	NA	Not Applicable		None	74	81	0.913580247	Normal	no			no	no						no	None	<5g/day	yes	Normal blood sugar	no	negative
Jada	31	Chamba	male	Married	8	No formal education	Trader/Business	N10,000-N19,000	no	None	Not Applicable			Not Applicable		Not Applicable	NA	NA	Not Applicable		None	84.5	90.5	0.933701657	Hypertensive	no			no	no						no	None	<5g/day	yes	Normal blood sugar	no	negative
Jada	50	Fulani	male	Married	11	No formal education	Farmer	N10,000-N19,000	no	Diabetes	Less than 6 months			Not Applicable		Not Applicable	NA	NA	Not Applicable		None	94	96	0.979166667	Normal	no			no	no						no	None	>5g/day	yes	Diabetic blood sugar	no	negative
Jada	40	Fulani	female	Married	7	No formal education	Full time housewife	Less than N10,000	no	None	Not Applicable			Not Applicable		Not Applicable	NA	NA	Not Applicable		None	94	101	0.930693069	Hypertensive	no			no	no						no	None	>5g/day	no	Normal blood sugar	no	negative
Jada	73	Fulani	female	Widowed	1	No formal education	None	N10,000-N19,000	no	None	Not Applicable			Not Applicable		Not Applicable	NA	NA	Not Applicable		None	68.5	82	0.835365854	Normal	no			no	no						no	None	<5g/day	no	Normal blood sugar	no	negative
Jada	18	Fulani	female	Married	2	No formal education	Full time housewife	N10,000-N19,000	no	None	Not Applicable			Not Applicable		Not Applicable	NA	NA	Not Applicable		None	68	89.5	0.759776536	Normal	no			no	no						no	None	<5g/day	no	Normal blood sugar	no	negative
Jada	70	Fulani	female	Widowed	1	No formal education	None	N10,000-N19,000	no	None	Not Applicable			Not Applicable		Not Applicable	NA	NA	Not Applicable		None	77.5	83.5	0.928143713	Normal	no			no	no						no	None	<5g/day	no	Normal blood sugar	no	negative
Jada	35	Fulani	male	Married	13	No formal education	Herder	N10,000-N19,000	no	None	Not Applicable			Not Applicable		Not Applicable	NA	NA	Not Applicable		None	73	86	0.848837209	Hypertensive	no			no	no						no	None	<5g/day	yes	Normal blood sugar	no	negative
Jada	62	Fulani	male	Married	10	Tertiary	Farmer	N10,000-N19,000	no	Hypertension	More than 6 months			No		No	600	700	yes		Hypertension	85	95.5	0.890052356	Hypertensive	no			no	no						no	Hypertension	>5g/day	no	Normal blood sugar	no	negative
Jada	40	Chamba	female	Married	11	No formal education	Farmer	N20,000-N29,000	no	Hypertension	More than 6 months			No		yes	3000	4000	No	Financial constraint	None	78	94	0.829787234	Normal	no			no	no						no	None	<5g/day	yes	Normal blood sugar	no	negative
Jada	55	Chamba	female	Married	9	Secondary	Farmer	N10,000-N19,000	no	None	Not Applicable			Not Applicable		Not Applicable	NA	NA	Not Applicable		Hypertension	93.5	154	0.607142857	Normal	no			no	no						no	None	<5g/day	yes	Normal blood sugar	no	negative
Jada	30	Fulani	female	Married	9	No formal education	Full time housewife	N10,000-N19,000	no	None	Not Applicable			Not Applicable		Not Applicable	NA	NA	Not Applicable		None	74.5	84	0.886904762	Normal	no			no	no						no	None	<5g/day	no	Normal blood sugar	no	negative
Jada	20	Fulani	male	Single	1	No formal education	Herder	Less than N10,000	no	None	Not Applicable			Not Applicable		Not Applicable	NA	NA	Not Applicable		None	65	80.5	0.807453416	Normal	no			no	no						no	None	<5g/day	no	Normal blood sugar	no	negative
Jada	30	Fulani	male	Married	3	No formal education	Herder	N10,000-N19,000	no	None	Not Applicable			Not Applicable		Not Applicable	NA	NA	Not Applicable		None	68.5	78	0.878205128	Hypertensive	no			no	no						no	None	>5g/day	yes	Normal blood sugar	no	negative
Jada	50	Mumuye	female	Married	2	No formal education	Full time housewife	Less than N10,000	no	Hypertension	More than 6 months			yes		No	4000	7000	yes		None	70	75	0.933333333	Hypertensive	no			no	no						no	None	<5g/day	no	Normal blood sugar	no	negative
Jada	25	Fulani	female	Married	8	Secondary	Trader/Business	Less than N10,000	no	None	Not Applicable			Not Applicable		Not Applicable	NA	NA	Not Applicable		None	66	84.5	0.781065089	Normal	no			no	no						no	None	<5g/day	no	Normal blood sugar	no	negative
Jada	32	Mumuye	female	Married	6	Secondary	Full time housewife	Less than N10,000	no	None	Not Applicable			Not Applicable		Not Applicable	NA	NA	Not Applicable		Hypertension	86.4	94.1	0.918172157	Normal	no			no	no						no	None	>5g/day	no	Normal blood sugar	no	negative
Jada	60	Fulani	male	Married	6	No formal education	Trader/Business	Less than N10,000	no	None	Less than 6 months			Not Applicable		Not Applicable	NA	NA	Not Applicable		None	108	109	0.990825688	Normal	no			no	no						no	None	>5g/day	no	Diabetic blood sugar	no	negative
Jada	46	Chamba	female	Married	3	No formal education	Trader/Business	Less than N10,000	no	None	Not Applicable			Not Applicable		Not Applicable	NA	NA	Not Applicable		None	86.5	103	0.839805825	Normal	no			no	no						no	None	>5g/day	no	Normal blood sugar	no	negative
Jada	20	Fulani	female	Married	6	No formal education	Full time housewife	Less than N10,000	no	None	Not Applicable			Not Applicable		Not Applicable	NA	NA	Not Applicable		None	67	79.5	0.842767296	Normal	no			no	no						no	None	<5g/day	no	Normal blood sugar	no	negative
Jada	50	Chamba	male	Married	7	Secondary	Trader/Business	N20,000-N29,000	no	None	Not Applicable			Not Applicable		Not Applicable	NA	NA	Not Applicable		None	83	89	0.93258427	Normal	no			no	no						no	None	<5g/day	no	Normal blood sugar	no	negative
Jada	50	Mumuye	female	Married	18	No formal education	Trader/Business	Less than N10,000	no	None	Not Applicable			Not Applicable		Not Applicable	Naa	NA	Not Applicable		None	71	82	0.865853659	Normal	no			no	no						no	None	<5g/day	no	Normal blood sugar	no	negative
Jada	20	Mumuye	female	Married	4	Primary school	Full time housewife	Less than N10,000	no	None	Not Applicable			Not Applicable		Not Applicable	NA	NA	Not Applicable		None	72.5	89	0.814606742	Normal	no			no	no						no	None	>5g/day	no	Normal blood sugar	no	negative
Jada	53	Chamba	male	Married	10	Secondary	Farmer	Less than N10,000	no	None	Not Applicable			Not Applicable		Not Applicable	NA	NA	Not Applicable		None	41	90	0.455555556	Normal	no			no	no						no	None	>5g/day	no	Normal blood sugar	no	negative
Jada	51	Chamba	male	Married	6	Tertiary	Farmer	Less than N10,000	no	None	Not Applicable			Not Applicable		Not Applicable	NA	NA	Not Applicable		None	76	86	0.88372093	Hypertensive	no			no	no						no	None	>5g/day	yes	Normal blood sugar	no	negative
Jada	25	Fulani	male	Married	6	No formal education	Herder	Less than N10,000	no	None	Not Applicable			Not Applicable		Not Applicable	NA	NA	Not Applicable		None	70	80	0.875	Normal	yes	10	15	no	no						no	None	<5g/day	yes	Normal blood sugar	no	negative
Jada	50	Mumuye	female	Married	8	No formal education	Full time housewife	Less than N10,000	no	None	Not Applicable			Not Applicable		Not Applicable	NA	NA	Not Applicable		None	85	90	0.944444444	Normal	no			no	yes	local		5			no	None	>5g/day	no	Normal blood sugar	no	negative
Jada	40	Chamba	female	Married	5	Tertiary	Civil Servant	N40,000-N49,000	no	None	Not Applicable			Not Applicable		Not Applicable	NA	NA	Not Applicable		None	90	99	0.909090909	Normal	no			no	no						no	Hypertension	>5g/day	no	Normal blood sugar	no	negative
Jada	45	Fulani	female	Married	20	No formal education	Trader/Business	Less than N10,000	no	Hypertension	More than 6 months			No		yes	2500	3000	yes		None	119	135.5	0.878228782	Hypertensive	no			no	no						no	None	<5g/day	no	Normal blood sugar	no	negative
Jada	40	Mumuye	male	Married	11	No formal education	Farmer	N30,000-N39,000	no	Hypertension	More than 6 months			No		No	2000	5000	No	Financial constraint	None	92	99	0.929292929	Hypertensive	no			no	no						no	None	>5g/day	no	Normal blood sugar	no	negative
Jada	25	Mumuye	female	Single	8	No formal education	Farmer	Less than N10,000	no	Hypertension	Less than 6 months			Not Applicable		Not Applicable	NA	NA	Not Applicable		None	74	87	0.850574713	Hypertensive	no			no	no						no	None	<5g/day	no	Normal blood sugar	no	negative
Jada	30	Others	male	Married	6	Secondary	Trader/Business	Less than N10,000	no	None	Not Applicable			Not Applicable		Not Applicable	NA	NA	Not Applicable		Hypertension	76	90	0.844444444	Normal	no			no	no						no	None	<5g/day	yes	Normal blood sugar	no	negative
Jada	30	Mumuye	female	Married	11	No formal education	Farmer	Less than N10,000	no	None Asthma	Not Applicable			Not Applicable		Not Applicable	NA	NA	Not Applicable		None	71	82	0.865853659	Normal	no			no	yes	local		2			no	None	>5g/day	no	Normal blood sugar	no	negative
Jada	30	Mumuye	male	Single	1	Secondary	Farmer	Less than N10,000	no	None	Not Applicable			Not Applicable		Not Applicable	NA	NA	Not Applicable		I dont know	76	84	0.904761905	Normal	no			no	no						no	None	<5g/day	yes	Normal blood sugar	no	negative
Jada	27	Mumuye	male	Married	4	Secondary	Farmer	N20,000-N29,000	no	None Hypertension	Not Applicable			Not Applicable		Not Applicable	NA	NA	Not Applicable		I dont know	68	80	0.85	Hypertensive	no			no	no						no	None	<5g/day	yes	Normal blood sugar	no	negative
Jada	50	Fulani	male	Married	6	No formal education	Farmer	Less than N10,000	no	None	Not Applicable			Not Applicable		Not Applicable	NA	NA	Not Applicable		None	66	78	0.846153846	Normal	no			no	no						no	None	<5g/day	yes	Normal blood sugar	no	negative
Jada	35	Fulani	male	Married	16	No formal education	Trader/Business	Less than N10,000	no	Hypertension	Less than 6 months			Not Applicable		Not Applicable	NA	NA	Not Applicable		None	79.5	91	0.873626374	Hypertensive	no			no	no						no	None	<5g/day	yes	Normal blood sugar	no	negative
Jada	40	Fulani	female	Married	13	No formal education	Full time housewife	Less than N10,000	no	None	Not Applicable			Not Applicable		Not Applicable	NA	NA	Not Applicable		None	77	92	0.836956522	Hypertensive	no			no	no						no	None	<5g/day	no	Normal blood sugar	no	negative
Jada	40	Fulani	female	Married	10	No formal education	Full time housewife	Less than N10,000	no	None	Not Applicable			Not Applicable		Not Applicable	NA	NA	Not Applicable		None	81	96	0.84375	Normal	no			no	no						no	None	<5g/day	no	Normal blood sugar	no	negative
Jada	35	Fulani	male	Married	4	No formal education	Farmer	Less than N10,000	no	None	Not Applicable			Not Applicable		Not Applicable	NA	NA	Not Applicable		None	71	80	0.8875	Normal	no			no	no						no	None	<5g/day	yes	Normal blood sugar	no	negative
Jada	40	Mumuye	male	Married	8	No formal education	Farmer	Less than N10,000	no	None	Not Applicable			Not Applicable		Not Applicable	NA	NA	Not Applicable		None	78	88	0.886363636	Normal	yes	6	10	no	no						no	None	>5g/day	yes	Normal blood sugar	no	negative
Jada	35	Fulani	female	Married	15	No formal education	Trader/Business	Less than N10,000	no	None	Not Applicable			Not Applicable		Not Applicable	NA	NA	Not Applicable		None	72	82.5	0.872727273	Normal	no			no	no						no	None	>5g/day	no	Normal blood sugar	no	negative
Jada	50	Fulani	male	Married	6	No formal education	Herder	Less than N10,000	no	None	Not Applicable			Not Applicable		Not Applicable	NA	NA	Not Applicable		None	80	87.5	0.914285714	Normal	no			yes	no						no	None	>5g/day	no	Normal blood sugar	no	negative
Jada	25	Mumuye	female	Married	4	No formal education	Full time housewife	Less than N10,000	no	None	Not Applicable			Not Applicable		Not Applicable	NA	NA	Not Applicable		None	70.5	81	0.87037037	Normal	no			no	yes	local		5			no	None	>5g/day	no	Normal blood sugar	no	negative
Jada	40	Fulani	male	Married	5	No formal education	Farmer	Less than N10,000	no	Hypertension	More than 6 months			yes		Not Applicable	NA	NA	Not Applicable		None	70	76	0.921052632	Hypertensive	no			no	no						no	None	>5g/day	no	Normal blood sugar	no	negative
Jada	30	Mumuye	female	Married	5	No formal education	Artisan	Less than N10,000	no	None	Not Applicable			Not Applicable		Not Applicable	NA	NA	Not Applicable		I dont know	72.5	94.5	0.767195767	Normal	no			no	no						no	None	>5g/day	no	Normal blood sugar	no	negative
Jada	28	Fulani	female	Married	12	No formal education	Trader/Business	Less than N10,000	no	None	Not Applicable			Not Applicable		Not Applicable	NA	NA	Not Applicable		None	93.5	96.5	0.968911917	Normal	no			no	no						no	None	>5g/day	no	Normal blood sugar	no	negative
Jada	30	Fulani	female	Married	9	No formal education	Trader/Business	N10,000-N19,000	no	None Hypertension	Less than 6 months			Not Applicable		Not Applicable	NA	NA	Not Applicable		None	85	93.5	0.909090909	Hypertensive	no			no	no						no	None	>5g/day	no	Normal blood sugar	no	negative
Jada	35	Fulani	male	Married	2	No formal education	Trader/Business	N10,000-N19,000	no	None	Not Applicable			Not Applicable		Not Applicable	NA	NA	Not Applicable		None	65.5	73	0.897260274	Normal	no			no	no						no	None	<5g/day	no	Normal blood sugar	no	negative
Jada	38	Fulani	male	Married	8	Secondary	Trader/Business	N50,000-N59,000	no	None	Not Applicable			Not Applicable		Not Applicable	NA	NA	Not Applicable		None	77	90	0.855555556	Normal	no			yes	no						no	None	>5g/day	yes	Normal blood sugar	no	negative
Jada	55	Chamba	female	Married	6	Tertiary	Civil Servant	N50,000-N59,000	no	Hypertension Diabetes	More than 6 months			No		No	3000	5000	yes		Hypertension	92	94	0.978723404	Hypertensive	no			no	no						no	None	>5g/day	no	Diabetic blood sugar	no	negative
Jada	28	Others	male	Single	1	Secondary	Civil Servant	N70,000-N79,000	no	None	Not Applicable			Not Applicable		Not Applicable	NA	NA	Not Applicable		None	84	97.4	0.862422998	Normal	no			no	no						no	None	>5g/day	yes	Normal blood sugar	no	negative
Jada	38	Others	male	Married	7	No formal education	Trader/Business	Less than N10,000	no	None	Not Applicable			Not Applicable		Not Applicable	NA	NA	Not Applicable		None	73	80	0.9125	Normal	no			no	no						no	None	>5g/day	yes	Normal blood sugar	no	negative
Jada	70	Mumuye	female	Divorced	1	No formal education	Farmer	Less than N10,000	no	Hypertension	More than 6 months			yes		yes	3000	5000	No	Financial constraint	Diabetes	78.5	87	0.902298851	Hypertensive	no			no	no						no	I dont know	<5g/day	yes	Normal blood sugar	no	negative
Jada	75	Chamba	male	Married	8	No formal education	Trader/Business	N50,000-N59,000	no	Hypertension Diabetes	More than 6 months			No		No	10000	12000	yes		Hypertension Diabetes	96	93	1.032258065	Hypertensive	no			no	no						no	None	>5g/day	no	Diabetic blood sugar	no	negative
Jada	70	Fulani	male	Married	4	No formal education	Farmer	N10,000-N19,000	no	Hypertension Diabetes	More than 6 months			yes		No	5000	7000	yes		Hypertension	92.5	99	0.934343434	Hypertensive	no			no	no						no	None	>5g/day	yes	Diabetic blood sugar	no	negative
Jada	45	Mumuye	male	Married	14	No formal education	Farmer	N10,000-N19,000	no	Hypertension	More than 6 months			No		yes	3000	5000	No	Financial constraint	Hypertension	90	100	0.9	Hypertensive	no			no	no						no	None	<5g/day	yes	Normal blood sugar	no	negative
Jada	70	Chamba	female	Widowed	1	No formal education	Other	N10,000-N19,000	no	Hypertension Stroke	More than 6 months			yes		yes	3000	5000	No	Ignorance	Hypertension Stroke	75	85	0.882352941	Hypertensive	no			no	no						no	Hypertension	<5g/day	no	Normal blood sugar	no	positive
Jada	70	Chamba	male	Married	11	No formal education	Artisan	Less than N10,000	no	Hypertension	Less than 6 months			Not Applicable		Not Applicable	NA	NA	Not Applicable		None	83	93	0.892473118	Hypertensive	no			no	no						no	None	>5g/day	yes	Normal blood sugar	no	negative
Jada	59	Chamba	male	Married	6	Tertiary	Civil Servant	N90,000 and above	no	Hypertension	Less than 6 months			Not Applicable		Not Applicable	NA	NA	Not Applicable		Hypertension	98	96	1.020833333	Hypertensive	no			no	yes	local		3			no	None	>5g/day	no	Normal blood sugar	no	negative
Jada	55	Fulani	male	Married	10	Tertiary	Other	Less than N10,000	no	None	Not Applicable			Not Applicable		Not Applicable	NA	NA	Not Applicable		Hypertension	70.5	78.5	0.898089172	Normal	no			no	no						no	None	<5g/day	no	Normal blood sugar	no	negative
Jada	54	Chamba	male	Married	13	Tertiary	Civil Servant	N20,000-N29,000	no	None	Not Applicable			Not Applicable		Not Applicable	NA	NA	Not Applicable		None	75	80	0.9375	Normal	yes	5	49	no	no						no	None	>5g/day	yes	Normal blood sugar	no	negative
Jada	67	Others	male	Married	6	No formal education	Other	N40,000-N49,000	no	Hypertension	Less than 6 months			Not Applicable		Not Applicable	NA	NA	Not Applicable		I dont know	83.5	89	0.938202247	Hypertensive	no			no	yes	local		5			no	None	<5g/day	no	Normal blood sugar	no	negative
Jada	45	Mumuye	male	Married	16	No formal education	Farmer	Less than N10,000	no	Hypertension	Less than 6 months			Not Applicable		Not Applicable	NA	NA	Not Applicable		None	96	93	1.032258065	Hypertensive	no			no	no						no	None	>5g/day	no	Normal blood sugar	no	negative
Jada	28	Fulani	male	Single	1	Secondary	Other	N90,000 and above	no	None	Not Applicable			Not Applicable		Not Applicable	NA	NA	Not Applicable		None	75.5	93.5	0.807486631	Normal	yes	6	6	yes	no						no	None	<5g/day	yes	Normal blood sugar	no	negative
Jada	19	Fulani	male	Single	10	Secondary	Trader/Business	N20,000-N29,000	no	None	Not Applicable			Not Applicable		Not Applicable	NA	NA	Not Applicable		None	75.5	88	0.857954545	Normal	no			no	no						no	None	>5g/day	no	Normal blood sugar	no	negative
Jada	58	Mumuye	female	Widowed	1	No formal education	Farmer	Less than N10,000	no	None	Not Applicable			Not Applicable		Not Applicable	Naa	NA	Not Applicable		None	87	90	0.966666667	Normal	no			no	yes	local		5			no	None	<5g/day	no	Normal blood sugar	no	negative
Jada	36	Fulani	male	Married	8	No formal education	Trader/Business	N10,000-N19,000	no	None	Not Applicable			Not Applicable		Not Applicable	NA	NA	Not Applicable		None	85.5	93.5	0.914438503	Hypertensive	no			no	no						no	None	<5g/day	no	Normal blood sugar	no	negative
Jada	60	Chamba	female	Married	3	No formal education	Artisan	Less than N10,000	no	None	Not Applicable			Not Applicable		Not Applicable	NA	NA	Not Applicable		None	92	97	0.948453608	Normal	no			no	no						no	None	<5g/day	no	Normal blood sugar	no	negative
Jada	65	Fulani	female	Widowed	1	No formal education	None	N10,000-N19,000	no	Hypertension	More than 6 months			No		No	Required routine	NA	Not Applicable		None	86.5	102	0.848039216	Hypertensive	no			no	no						no	None	<5g/day	no	Normal blood sugar	no	negative
Jada	60	Chamba	male	Married	3	No formal education	Farmer	Less than N10,000	no	None	Not Applicable			Not Applicable		Not Applicable	NA	NA	Not Applicable		None	67	81	0.827160494	Normal	no			no	no						no	None	<5g/day	yes	Normal blood sugar	no	negative
Jada	37	Chamba	female	Married	4	Primary school	Farmer	Less than N10,000	no	None	Not Applicable			Not Applicable		Not Applicable	MA	NA	Not Applicable		None	104	105	0.99047619	Hypertensive	no			no	no						no	None	<5g/day	yes	Normal blood sugar	no	negative
Jada	78	Fulani	male	Married	2	No formal education	Other	N10,000-N19,000	no	None	Not Applicable			Not Applicable		Not Applicable	NA	NA	Not Applicable		None	81.5	88	0.926136364	Normal	no			no	no						no	I dont know	>5g/day	no	Normal blood sugar	no	negative
Jada	60	Chamba	female	Married	3	Primary school	Artisan	Less than N10,000	no	None	Not Applicable			Not Applicable		Not Applicable	NA	NA	Not Applicable		None	92	97	0.948453608	Normal	no			no	no						no	None	>5g/day	no	Normal blood sugar	no	negative
Jada	36	Fulani	male	Married	8	No formal education	Trader/Business	N10,000-N19,000	no	None	Not Applicable			Not Applicable		Not Applicable	NA	NA	Not Applicable		None	85.5	93.5	0.914438503	Normal	no			no	no						no	None	<5g/day	no	Normal blood sugar	no	negative
Jada	53	Hausa	male	Married	12	Secondary	Trader/Business	N60,000-N69,000	no	Hypertension	More than 6 months			yes		No	7000	9000	yes		Diabetes	85	95	0.894736842	Normal	no			no	no						no	None	>5g/day	no	Normal blood sugar	no	negative
Jada	55	Kilba	male	Married	7	No formal education	Trader/Business	N30,000-N39,000	no	None	Not Applicable			Not Applicable		Not Applicable	MA	NA	Not Applicable		None	91	94	0.968085106	Normal	no			no	no						no	I dont know	<5g/day	no	Normal blood sugar	no	negative
Jada	50	Fulani	female	Married	13	No formal education	Full time housewife	Less than N10,000	no	None	Not Applicable			Not Applicable		Not Applicable	NA	NA	Not Applicable		None	69.5	84	0.827380952	Normal	no			no	no						no	None	>5g/day	no	Normal blood sugar	no	negative
Jada	50	Fulani	male	Married	20	Tertiary	Trader/Business	N80,000-N89,000	no	None	Not Applicable			Not Applicable		Not Applicable	NA	NA	Not Applicable		None	87.5	88	0.994318182	Normal	no			no	no						no	None	<5g/day	no	Normal blood sugar	no	negative
Jada	40	Chamba	female	Married	10	No formal education	Farmer	Less than N10,000	no	None	Not Applicable			Not Applicable		Not Applicable	NA	NA	Not Applicable		I dont know	74	93	0.795698925	Normal	no			no	no						no	None	<5g/day	yes	Normal blood sugar	no	negative
Jada	39	Fulani	female	Married	5	No formal education	Full time housewife	Less than N10,000	no	None	Not Applicable			Not Applicable		Not Applicable	NA	NA	Not Applicable		None Hypertension	76	83	0.915662651	Normal	no			no	no						no	None	<5g/day	no	Normal blood sugar	no	negative
Jada	52	Chamba	male	Married	3	Tertiary	Other	N20,000-N29,000	yes	Diabetes	More than 6 months			yes		No	25000	30000	yes		Diabetes	95.5	108	0.884259259	Normal	no			no	no						no	Diabetes	<5g/day	yes	Normal blood sugar	no	negative
Jada	47	Others	male	Married	8	Primary school	Other	Less than N10,000	no	None	Not Applicable			Not Applicable		Not Applicable	NA	NA	Not Applicable		None	73.5	82.5	0.890909091	Normal	yes	20	30	no	yes	local		30			no	None	>5g/day	yes	Normal blood sugar	no	negative
Jada	46	Chamba	female	Married	3	Tertiary	Civil Servant	N30,000-N39,000	no	Hypertension	More than 6 months			yes		yes	2000	3000	yes		Hypertension	105	104	1.009615385	Hypertensive	yes	6	20	no	no						no	Hypertension	>5g/day	yes	Normal blood sugar	no	negative
Jada	30	Chamba	male	Married	5	Secondary	Other	N20,000-N29,000	no	None	Not Applicable			Not Applicable		Not Applicable	Na	NA	Not Applicable		I dont know	78.5	90	0.872222222	Normal	no			no	yes	local		5			no	I dont know	>5g/day	yes	Normal blood sugar	no	negative
Jada	39	Fulani	female	Married	6	No formal education	Full time housewife	N10,000-N19,000	no	None	Not Applicable			Not Applicable		Not Applicable	NA	NA	Not Applicable		Diabetes	75.5	97	0.778350515	Normal	no			no	no						no	None	<5g/day	no	Normal blood sugar	no	negative
Jada	38	Fulani	female	Married	3	No formal education	Artisan	Less than N10,000	no	None	Not Applicable			Not Applicable		Not Applicable	NA	NA	Not Applicable		I dont know	81.5	96.5	0.844559585	Normal	no			no	no						no	None	<5g/day	no	Normal blood sugar	no	negative
Jada	60	Chamba	male	Married	9	No formal education	Farmer	N10,000-N19,000	no	None	Not Applicable			Not Applicable		Not Applicable	NA	NA	Not Applicable		None	70.5	78.5	0.898089172	Normal	no			no	no						no	I dont know	<5g/day	yes	Normal blood sugar	no	negative
Jada	30	Fulani	female	Married	14	No formal education	Full time housewife	Less than N10,000	no	None	Not Applicable			Not Applicable		Not Applicable	NA	NA	Not Applicable		None	82	73	1.123287671	Normal	no			no	no						no	None	>5g/day	no	Impaired fasting glycemia	no	negative
Jada	75	Fulani	male	Married	15	No formal education	Other	N10,000-N19,000	no	Hypertension	Less than 6 months			Not Applicable		Not Applicable	NA	NA	Not Applicable		I dont know	90	88.5	1.016949153	Normal	no			no	no						no	None	<5g/day	no	Normal blood sugar	no	negative
Jada	55	Fulani	female	Married	2	No formal education	Full time housewife	Less than N10,000	no	None	Not Applicable			Not Applicable		Not Applicable	NA	NA	Not Applicable		Diabetes	84	88	0.954545455	Normal	no			no	no						no	None	>5g/day	no	Normal blood sugar	no	negative
Jada	55	Chamba	female	Widowed	5	No formal education	Farmer	Less than N10,000	no	Hypertension	More than 6 months			yes		yes	5000	7000	No	Financial constraint	I dont know	105	110	0.954545455	Hypertensive	no			no	no						no	I dont know	>5g/day	yes	Normal blood sugar	no	positive
Jada	40	Fulani	female	Married	7	No formal education	Other	Less than N10,000	no	None	Not Applicable			Not Applicable		Not Applicable	NA	NA	Not Applicable		None	76.5	90	0.85	Normal	no			no	no						no	None	<5g/day	no	Normal blood sugar	no	negative
Jada	37	Chamba	male	Married	2	Tertiary	Civil Servant	N30,000-N39,000	no	None	Not Applicable			Not Applicable		Not Applicable	NA	NA	Not Applicable		None	90.5	108	0.837962963	Hypertensive	yes	1	2	no	no						no	None	<5g/day	yes	Normal blood sugar	no	negative
Jada	55	Fulani	male	Married	17	No formal education	Trader/Business	Less than N10,000	no	Hypertension	More than 6 months			No		No	500	3000	No	Financial constraint	Hypertension	93	91.5	1.016393443	Hypertensive	no			no	no						no	None	<5g/day	yes	Impaired fasting glycemia	no	negative
Jada	30	Others	female	Married	7	No formal education	Farmer	Less than N10,000	no	None	Not Applicable			Not Applicable		Not Applicable	Na	Na	Not Applicable		None	79	93.5	0.844919786	Normal	no			no	no						no	None	<5g/day	yes	Normal blood sugar	yes	positive
Jada	35	Fulani	female	Married	8	No formal education	Full time housewife	N10,000-N19,000	no	None	Not Applicable			Not Applicable		Not Applicable	Na	Na	Not Applicable		I dont know	71.5	84	0.851190476	Normal	no			no	no						no	None	<5g/day	no	Normal blood sugar	no	negative
Jada	60	Michika	male	Married	6	No formal education	Farmer	N10,000-N19,000	no	None	Not Applicable			Not Applicable		Not Applicable	Na	Ne	Not Applicable		None	109	104	1.048076923	Hypertensive	no			no	no						no	None	<5g/day	yes	Normal blood sugar	yes	negative
Jada	48	Kilba	female	Married	11	Primary school	Trader/Business	N30,000-N39,000	no	None	Not Applicable			Not Applicable		Not Applicable	Na	Ns	Not Applicable		None	90	98	0.918367347	Normal	no			no	no						no	None	<5g/day	yes	Normal blood sugar	yes	negative
Jada	45	Fulani	male	Married	84	Secondary	Artisan	N20,000-N29,000	yes	None	Not Applicable			Not Applicable		Not Applicable	Na	Na	Not Applicable		None	73	84	0.869047619	Normal	no			no	no						no	None	>5g/day	yes	Normal blood sugar	yes	positive
Jada	45	Fulani	male	Married	5	Tertiary	Civil Servant	N30,000-N39,000	no	None	Not Applicable			Not Applicable		Not Applicable	Na	Ma	Not Applicable		None	102	101	1.00990099	Normal	no			no	no						no	Diabetes	>5g/day	no	Diabetic blood sugar	yes	negative
Jada	62	Fulani	female	Widowed	1	No formal education	None	Less than N10,000	no	Hypertension	More than 6 months			No		No	3000	5000	No	Financial constraint	Diabetes Hypertension	88.5	105	0.842857143	Hypertensive	no			no	no						no	Diabetes	<5g/day	no	Normal blood sugar	yes	negative
Jada	57	Others	male	Married	4	Primary school	Civil Servant	N50,000-N59,000	no	Hypertension	Less than 6 months			No		No	NA	BA	yes		None	77.5	82	0.945121951	Normal	no			no	yes	All of the above				3	no	None	<5g/day	yes	Normal blood sugar	no	negative
Jada	50	Mumuye	male	Married	10	Tertiary	Other	Less than N10,000	no	Diabetes	Less than 6 months			No		No	NA	NA	yes		None	89	99	0.898989899	Hypertensive	no			no	no						no	None	<5g/day	yes	Diabetic blood sugar	no	negative
Jada	24	Others	female	Married	2	Secondary	Trader/Business	N10,000-N19,000	no	I dont know	Not Applicable			Not Applicable		Not Applicable	NA	NA	Not Applicable		Hypertension	87	96	0.90625	Normal	no			no	no						no	None	<5g/day	yes	Normal blood sugar	no	negative
Jada	61	Fulani	male	Married	8	Tertiary	Civil Servant	N50,000-N59,000	yes	Hypertension	More than 6 months			No		No	NA	NA	yes		Hypertension	92	93	0.989247312	Normal	no			no	no						no	None	<5g/day	yes	Diabetic blood sugar	no	negative
Jada	62	Chamba	female	Widowed	7	Tertiary	Farmer	N10,000-N19,000	no	Hypertension	More than 6 months			No		yes	NA	NA	yes		None	88	86.5	1.01734104	Hypertensive	no			no	no						no	None	<5g/day	no	Normal blood sugar	no	negative
Jada	20	Chamba	female	Single	6	Tertiary	Student	N10,000-N19,000	no	None	Not Applicable			Not Applicable		Not Applicable	NA	NA	Not Applicable		None	80	94	0.85106383	Normal	no			no	no						no	None	<5g/day	yes	Normal blood sugar	no	negative
Jada	29	Others	female	Single	5	Secondary	None	Less than N10,000	no	None	Not Applicable			Not Applicable		Not Applicable	NA	NA	Not Applicable		None	72	86	0.837209302	Normal	no			no	no						no	None	>5g/day	no	Normal blood sugar	no	negative
Jada	37	Chamba	female	Married	7	Secondary	Civil Servant	N10,000-N19,000	yes	None	Not Applicable			Not Applicable		Not Applicable	NA	NA	Not Applicable		None	78	98	0.795918367	Normal	no			no	no						no	None	<5g/day	yes	Normal blood sugar	no	negative
Jada	18	Hausa	female	Married	2	Primary school	Other	Less than N10,000	no	None	Not Applicable			No		Not Applicable	NA	NA	Not Applicable		None	75	91	0.824175824	Normal	no			no	no						no	None	>5g/day	no	Normal blood sugar	no	negative
Jada	20	Fulani	female	Married	3	Tertiary	Student	N10,000-N19,000	no	None	Not Applicable			Not Applicable		No	NA	NA	Not Applicable		Hypertension Diabetes	65	82	0.792682927	Normal	no			no	no						no	None	<5g/day	yes	Normal blood sugar	no	negative
Jada	37	Mumuye	female	Married	3	Primary school	Farmer	N10,000-N19,000	no	None	Not Applicable			Not Applicable		Not Applicable	NA	NA	Not Applicable		None	78	86	0.906976744	Normal	no			no	yes	bottled	1				no	None	>5g/day	no	Normal blood sugar	no	negative
Jada	35	Fulani	male	Married	5	Tertiary	Civil Servant	N70,000-N79,000	yes	None	Not Applicable			No		No	NA	NA	Not Applicable		None	84	93	0.903225806	Normal	no			no	no						no	None	<5g/day	yes	Normal blood sugar	no	negative
Jada	30	Fulani	male	Married	4	Primary school	Trader/Business	Less than N10,000	no	None	Not Applicable			No		No	NA	NA	Not Applicable		None	76	81	0.938271605	Normal	no			no	no						no	None	<5g/day	yes	Normal blood sugar	yes	negative
Jada	23	Others	female	Married	3	Secondary	Trader/Business	Less than N10,000	no	None	Not Applicable			No		Not Applicable	NA	NA	Not Applicable		None	69	81	0.851851852	Normal	no			no	no						no	None	<5g/day	no	Normal blood sugar	no	negative
Jada	35	Others	female	Married	9	No formal education	Trader/Business	N10,000-N19,000	no	None	Not Applicable			No		Not Applicable	NA	NA	Not Applicable		Diabetes	92	94	0.978723404	Hypertensive	no			no	no						no	None	>5g/day	no	Normal blood sugar	no	negative
Jada	43	Fulani	male	Married	6	No formal education	Farmer	N10,000-N19,000	no	None	Not Applicable			No		Not Applicable	NA	NA	Not Applicable		I dont know	87	88	0.988636364	Normal	no			no	no						no	None	<5g/day	yes	Normal blood sugar	no	negative
Jada	24	Fulani	male	Married	3	Secondary	Trader/Business	N10,000-N19,000	no	None	Not Applicable			No		No	NA	NA	Not Applicable		Stroke	72	84	0.857142857	Normal	no			no	no						no	None	<5g/day	yes	Normal blood sugar	no	negative
Jada	23	Chamba	female	Single	6	Tertiary	Healthcare Worker	Less than N10,000	no	None	Not Applicable			No		Not Applicable	NA	NA	Not Applicable		Hypertension	80	85	0.941176471	Normal	no			no	no						no	None	<5g/day	no	Normal blood sugar	no	negative
Jada	25	Fulani	female	Married	4	Primary school	Full time housewife	Less than N10,000	no	None	Not Applicable			Not Applicable		Not Applicable	Na	Na	Not Applicable		None	100.5	108	0.930555556	Hypertensive	no			no	no						no	None	<5g/day	no	Normal blood sugar	no	negative
Jada	40	Chamba	female	Married	6	No formal education	Trader/Business	Less than N10,000	no	Hypertension	Not Applicable			Not Applicable		Not Applicable	An	An	Not Applicable		None	83	108	0.768518519	Hypertensive	no			no	no						no	None	<5g/day	no	Normal blood sugar	no	negative
Jada	26	Chamba	female	Married	4	Secondary	Full time housewife	Less than N10,000	no	None	Not Applicable			Not Applicable		Not Applicable	An	An	Not Applicable		Hypertension	78	85	0.917647059	Normal	no			no	no						no	None	>5g/day	no	Normal blood sugar	no	negative
Jada	39	Chamba	female	Married	7	Tertiary	Civil Servant	N30,000-N39,000	no	None	Not Applicable			Not Applicable		Not Applicable	An	An	Not Applicable		None	85	104	0.817307692	Normal	no			no	no						no	None	<5g/day	no	Normal blood sugar	no	negative
Jada	36	Chamba	female	Single	5	Tertiary	Trader/Business	N10,000-N19,000	no	Hypertension	More than 6 months			Not Applicable		Not Applicable	An	An	Not Applicable		Hypertension	92	112	0.821428571	Hypertensive	no			no	no						no	Hypertension	<5g/day	no	Normal blood sugar	no	negative
Jada	28	Chamba	male	Married	2	No formal education	Trader/Business	N10,000-N19,000	no	None	Not Applicable			Not Applicable		Not Applicable	An	An	Not Applicable		None	82	92	0.891304348	Normal	no			no	no						no	None	<5g/day	yes	Normal blood sugar	no	negative
Jada	27	Fulani	female	Married	6	No formal education	Full time housewife	Less than N10,000	no	Hypertension	More than 6 months			Not Applicable		Not Applicable	An	An	Not Applicable		None	75	77	0.974025974	Hypertensive	no			no	no						no	None	<5g/day	no	Normal blood sugar	no	negative
Jada	55	Fulani	male	Married	6	Tertiary	Civil Servant	N90,000 and above	yes	None	Not Applicable			Not Applicable		Not Applicable	An	An	Not Applicable		Hypertension	111	104	1.067307692	Hypertensive	no			no	no						no	None	<5g/day	no	Diabetic blood sugar	no	negative
Jada	45	Hausa	female	Married	20	No formal education	Full time housewife	Less than N10,000	no	Diabetes	More than 6 months			No		No	An	An	No	Finance	Hypertension	107	117	0.914529915	Hypertensive	no			no	no						no	None	<5g/day	no	Diabetic blood sugar	no	positive
Jada	21	Chamba	female	Single	4	Secondary	Trader/Business	Less than N10,000	no	None	Not Applicable			Not Applicable		Not Applicable	An	An	Not Applicable		None	100	102	0.980392157	Normal	no			no	no						no	None	<5g/day	no	Normal blood sugar	no	positive
Jada	37	Others	male	Single	7	Tertiary	None	Less than N10,000	no	None	Not Applicable			Not Applicable		Not Applicable	An	An	Not Applicable		None	72	82	0.87804878	Normal	no			no	yes	All of the above				1	no	None	<5g/day	yes	Normal blood sugar	yes	positive
Jada	34	Chamba	male	Single	1	Tertiary	Civil Servant	N80,000-N89,000	yes	None	Not Applicable			Not Applicable		Not Applicable	An	An	Not Applicable		None	98	107	0.91588785	Normal	yes	1	1	no	yes	bottled	21				no	None	<5g/day	yes	Normal blood sugar	yes	negative
Jada	27	Fulani	female	Married	6	Secondary	Full time housewife	Less than N10,000	no	None	Not Applicable			Not Applicable		Not Applicable	An	An	Not Applicable		Diabetes	83	87	0.954022989	Normal	no			no	no						no	Diabetes	>5g/day	no	Normal blood sugar	no	negative
Jada	53	Fulani	male	Married	25	Tertiary	Civil Servant	N40,000-N49,000	no	None	Not Applicable			Not Applicable		Not Applicable	An	An	Not Applicable		None	87	102	0.852941176	Normal	no			no	no						no	None	<5g/day	yes	Normal blood sugar	no	negative
Jada	20	Chamba	female	Single	1	Secondary	Student	N10,000-N19,000	no	None	Not Applicable			Not Applicable		Not Applicable	An	An	Not Applicable		None	82	101	0.811881188	Normal	no			no	yes	local		1			no	None	>5g/day	yes	Normal blood sugar	no	negative
Jada	40	Fulani	female	Married	5	No formal education	Trader/Business	N20,000-N29,000	no	Hypertension	More than 6 months			Not Applicable		Not Applicable	An	An	Not Applicable		None	85	69	1.231884058	Normal	no			no	no						no	None	>5g/day	no	Normal blood sugar	no	positive
Jada	40	Mumuye	male	Married	5	Secondary	Trader/Business	Less than N10,000	no	None	Not Applicable			Not Applicable		Not Applicable	An	An	Not Applicable		None	81	84	0.964285714	Normal	no			yes	yes	local		6			no	None	<5g/day	no	Normal blood sugar	no	negative
Jada	40	Chamba	male	Married	5	Primary school	Farmer	Less than N10,000	no	None	Not Applicable			Not Applicable		Not Applicable	An	An	Not Applicable		None	75	83	0.903614458	Normal	no			no	no						no	None	>5g/day	yes	Normal blood sugar	no	negative
Jada	35	Others	female	Married	5	Secondary	None	Less than N10,000	no	I dont know	Not Applicable			Not Applicable		Not Applicable	An	An	Not Applicable		None	93	107	0.869158879	Normal	no			no	no						no	None	<5g/day	no	Normal blood sugar	no	negative
Jada	30	Chamba	female	Married	6	No formal education	Farmer	Less than N10,000	no	None	Not Applicable			Not Applicable		Not Applicable	An	An	Not Applicable		None	74	84	0.880952381	Normal	no			no	no						no	None	<5g/day	yes	Normal blood sugar	no	negative
Jada	47	Chamba	male	Married	6	Secondary	Farmer	N10,000-N19,000	no	None	Not Applicable			Not Applicable		Not Applicable	An	An	Not Applicable		None	75	87	0.862068966	Normal	no			no	no						no	None	<5g/day	yes	Normal blood sugar	no	negative
Jada	54	Chamba	male	Married	5	Tertiary	Civil Servant	N90,000 and above	yes	None	Not Applicable			Not Applicable		Not Applicable	An	An	Not Applicable		Hypertension	78	90	0.866666667	Normal	no			no	no						yes	None	>5g/day	yes	Normal blood sugar	yes	negative
Jada	38	Chamba	male	Single	1	Tertiary	Civil Servant	N50,000-N59,000	yes	I dont know	Not Applicable			Not Applicable		Not Applicable	An	An	Not Applicable		None	80	88	0.909090909	Normal	no			no	no						no	None	<5g/day	no	Normal blood sugar	no	negative
Jada	75	Fulani	male	Married	10	No formal education	Trader/Business	Less than N10,000	no	Hypertension	Not Applicable			Not Applicable		Not Applicable	An	An	Not Applicable		I dont know	68	80	0.85	Normal	no			no	no						no	None	<5g/day	no	Normal blood sugar	no	negative
Jada	63	Fulani	female	Married	7	No formal education	Trader/Business	Less than N10,000	no	Hypertension	Not Applicable			Not Applicable		Not Applicable	An	An	Not Applicable		None	90	98	0.918367347	Hypertensive	no			no	no						no	None	<5g/day	yes	Normal blood sugar	no	negative
Jada	32	Chamba	female	Married	6	Secondary	Trader/Business	Less than N10,000	no	None	Not Applicable			Not Applicable		Not Applicable	An	An	Not Applicable		None	86	96	0.895833333	Normal	no			no	no						no	None	<5g/day	no	Normal blood sugar	no	negative
Jada	35	Mumuye	female	Married	4	No formal education	Trader/Business	Less than N10,000	no	Hypertension	Not Applicable			Not Applicable		Not Applicable	An	An	Not Applicable		None	86	105	0.819047619	Normal	no			no	no						no	I dont know	>5g/day	yes	Normal blood sugar	no	negative
Jada	27	Hausa	male	Single	1	Tertiary	Trader/Business	N40,000-N49,000	no	None	Not Applicable			Not Applicable		Not Applicable	An	An	Not Applicable		Hypertension	80	87	0.91954023	Normal	no			no	no						no	None	>5g/day	yes	Normal blood sugar	no	negative
Jada	23	Hausa	female	Married	5	Secondary	Trader/Business	Less than N10,000	no	Hypertension	Not Applicable			Not Applicable		Not Applicable	An	An	Not Applicable		None	66	82	0.804878049	Normal	no			no	no						no	None	<5g/day	no	Normal blood sugar	yes	positive
Jada	25	Chamba	female	Single	2	Tertiary	Trader/Business	N10,000-N19,000	no	None	Not Applicable			Not Applicable		Not Applicable	An	An	Not Applicable		None	73	63	1.158730159	Normal	no			no	no						no	None	>5g/day	yes	Normal blood sugar	no	negative
Jada	19	Kilba	female	Single	5	Secondary	Trader/Business	N10,000-N19,000	no	None	Not Applicable			Not Applicable		Not Applicable	An	An	Not Applicable		None	95	87	1.091954023	Normal	no			no	no						no	None	<5g/day	no	Normal blood sugar	no	negative
Jada	19	Bachama	male	Single	1	Secondary	Trader/Business	Less than N10,000	no	None	Not Applicable			Not Applicable		Not Applicable	An	An	Not Applicable		None	70	68	1.029411765	Normal	no			no	no						no	None	<5g/day	no	Normal blood sugar	no	negative
Jada	19	Mumuye	female	Single	2	Secondary	Trader/Business	N10,000-N19,000	no	None	Not Applicable			Not Applicable		Not Applicable	An	An	Not Applicable		None	79	70	1.128571429	Normal	no			no	no						no	None	<5g/day	no	Normal blood sugar	no	negative
Jada	20	Mumuye	male	Single	1	Secondary	Trader/Business	N10,000-N19,000	no	None	Not Applicable			Not Applicable		Not Applicable	An	An	Not Applicable		None	70	82	0.853658537	Normal	no			no	no						no	Diabetes	<5g/day	yes	Normal blood sugar	no	negative
Jada	20	Fulani	female	Single	2	Tertiary	Healthcare Worker	N10,000-N19,000	no	None	Not Applicable			Not Applicable		Not Applicable	An	An	Not Applicable		None	77	96	0.802083333	Normal	no			no	no						no	None	<5g/day	yes	Normal blood sugar	no	negative
Jada	20	Fulani	female	Married	2	Secondary	Full time housewife	N10,000-N19,000	no	None	Not Applicable			Not Applicable		Not Applicable	An	An	Not Applicable		None	70	80	0.875	Normal	no			no	no						no	None	<5g/day	no	Normal blood sugar	no	negative
Jada	50	Fulani	female	Widowed	9	No formal education	Full time housewife	Less than N10,000	no	None	Not Applicable			Not Applicable		Not Applicable	An	An	Not Applicable		None	77	84	0.916666667	Normal	no			no	no						no	None	>5g/day	no	Normal blood sugar	no	negative
Jada	50	Chamba	female	Married	6	Primary school	Trader/Business	Less than N10,000	no	None	Not Applicable			Not Applicable		Not Applicable	An	An	Not Applicable		None	76	86	0.88372093	Normal	no			no	no						no	None	<5g/day	no	Normal blood sugar	no	negative
Jada	38	Mumuye	female	Married	6	Primary school	Trader/Business	Less than N10,000	no	None	Not Applicable			Not Applicable		Not Applicable	An	An	Not Applicable		None	70	82	0.853658537	Normal	no			no	no						no	None	>5g/day	no	Normal blood sugar	no	negative
Jada	24	Chamba	female	Single	6	Tertiary	Healthcare Worker	N20,000-N29,000	no	Hypertension	More than 6 months			yes		yes	An	2000	yes		Hypertension	78	97	0.804123711	Normal	no			no	no						no	None	<5g/day	yes	Normal blood sugar	no	negative
Jada	20	Chamba	female	Married	2	Secondary	Trader/Business	Less than N10,000	no	None	Not Applicable			Not Applicable		Not Applicable	An	An	Not Applicable		None	82	92	0.891304348	Normal	no			no	no						no	None	<5g/day	no	Normal blood sugar	no	negative
Jada	40	Chamba	female	Married	9	Secondary	Trader/Business	Less than N10,000	no	None	Not Applicable			Not Applicable		Not Applicable	An	An	Not Applicable		None	117	118	0.991525424	Normal	no			no	no						no	None	<5g/day	yes	Normal blood sugar	no	negative
Jada	23	Chamba	female	Single	1	Tertiary	Healthcare Worker	N10,000-N19,000	no	None	Not Applicable			No		Not Applicable	An	An	Not Applicable		None	77	92	0.836956522	Normal	no			no	no						no	None	<5g/day	yes	Normal blood sugar	no	negative
Jada	23	Chamba	female	Single	1	Tertiary	Healthcare Worker	Less than N10,000	no	None	Not Applicable			Not Applicable		Not Applicable	An	An	Not Applicable		None	76	85	0.894117647	Normal	no			no	no						no	None	<5g/day	yes	Normal blood sugar	no	negative
Jada	35	Chamba	male	Divorced	5	Tertiary	Healthcare Worker	N10,000-N19,000	no	None	Not Applicable			Not Applicable		Not Applicable	An	An	Not Applicable		None	77	80	0.9625	Normal	no			no	no						no	None	<5g/day	yes	Normal blood sugar	yes	negative
Jada	52	Others	female	Married	10	Tertiary	Civil Servant	N60,000-N69,000	no	None	Not Applicable			Not Applicable		Not Applicable	An	An	Not Applicable		None	102	113	0.902654867	Normal	no			no	no						no	None	>5g/day	yes	Normal blood sugar	yes	negative
Jada	30	Fulani	male	Married	5	Secondary	Healthcare Worker	N50,000-N59,000	no	None	Not Applicable			Not Applicable		Not Applicable	An	An	Not Applicable		None	93	104	0.894230769	Normal	no			no	no						no	Diabetes	<5g/day	yes	Normal blood sugar	no	negative
Jada	35	Chamba	male	Single	1	Tertiary	Civil Servant	N30,000-N39,000	no	None	Not Applicable			Not Applicable		Not Applicable	An	An	Not Applicable		None	88	85	1.035294118	Normal	no			no	yes	local		14			yes	None	<5g/day	yes	Normal blood sugar	no	negative
Jada	25	Fulani	male	Single	2	Tertiary	Trader/Business	N10,000-N19,000	no	None	Not Applicable			Not Applicable		Not Applicable	An	An	Not Applicable		None	75	86	0.872093023	Normal	no			no	no						no	None	<5g/day	yes	Normal blood sugar	no	negative
Jada	29	Mumuye	female	Single	1	Tertiary	Healthcare Worker	N20,000-N29,000	no	None	Not Applicable			Not Applicable		Not Applicable	An	An	Not Applicable		None	97	108	0.898148148	Normal	no			no	no						no	None	<5g/day	yes	Normal blood sugar	no	negative
Jada	40	Fulani	female	Married	7	Tertiary	Full time housewife	Less than N10,000	no	None	Not Applicable			Not Applicable		Not Applicable	An	An	Not Applicable		Hypertension	59	103	0.572815534	Normal	no			no	no						no	None	<5g/day	no	Normal blood sugar	no	negative
Jada	55	Chamba	female	Widowed	10	Tertiary	Civil Servant	N50,000-N59,000	no	Hypertension Diabetes	More than 6 months			No		No	An	10000	yes		Hypertension	90	92	0.97826087	Hypertensive	no			no	no						no	None	<5g/day	yes	Diabetic blood sugar	no	negative
Jada	19	Fulani	female	Single	1	Secondary	Student	Less than N10,000	no	None	Not Applicable			Not Applicable		Not Applicable	An	An	Not Applicable		None	68	76	0.894736842	Normal	no			no	no						no	None	<5g/day	no	Normal blood sugar	no	negative
Jada	20	Others	male	Single	2	No formal education	Trader/Business	N20,000-N29,000	no	None	Not Applicable			Not Applicable		Not Applicable	An	An	Not Applicable		None	73	88	0.829545455	Normal	no			no	no						no	None	<5g/day	yes	Normal blood sugar	no	negative
Jada	43	Fulani	male	Single	2	Tertiary	Civil Servant	N20,000-N29,000	no	None	Not Applicable			Not Applicable		Not Applicable	An	An	Not Applicable		None	88	96	0.916666667	Hypertensive	no			no	no						no	None	<5g/day	yes	Normal blood sugar	no	negative
Jada	29	Chamba	male	Single	1	Tertiary	Civil Servant	N30,000-N39,000	no	None	Not Applicable			Not Applicable		Not Applicable	An	An	Not Applicable		None	76	83	0.915662651	Normal	no			no	no						yes	None	<5g/day	yes	Normal blood sugar	no	negative
Jada	29	Chamba	female	Single	2	Tertiary	Civil Servant	N30,000-N39,000	no	None	Not Applicable			Not Applicable		Not Applicable	An	An	Not Applicable		None	98	130	0.753846154	Normal	no			no	no						no	None	<5g/day	no	Normal blood sugar	no	negative
Jada	21	Fulani	female	Married	4	Secondary	Full time housewife	Less than N10,000	no	I dont know	Not Applicable			Not Applicable		Not Applicable	Na	Na	Not Applicable		Diabetes	79	91	0.868131868	Normal	no			no	no						no	None	>5g/day	no	Normal blood sugar	no	negative
Jada	21	Fulani	female	Married	2	Secondary	Full time housewife	Less than N10,000	no	None	Not Applicable			Not Applicable		Not Applicable	Na	Na	Not Applicable		None	69	83	0.831325301	Hypertensive	no			no	no						no	None	>5g/day	no	Normal blood sugar	no	negative
Jada	40	Mumuye	female	Married	2	No formal education	Full time housewife	Less than N10,000	no	Hypertension	More than 6 months			yes		yes	Na	Na	yes		Diabetes Hypertension	104	101	1.02970297	Hypertensive	no			no	no						no	Diabetes	<5g/day	no	Normal blood sugar	no	positive
Jada	74	Fulani	male	Married	103	Primary school	Herder	N30,000-N39,000	no	Hypertension	More than 6 months			No		No	Na	Na	yes		None	83	94.5	0.878306878	Hypertensive	no			no	no						no	None	>5g/day	no	Normal blood sugar	yes	negative
Jada	32	Fulani	female	Married	9	Primary school	Artisan	Less than N10,000	no	None	Not Applicable			Not Applicable		Not Applicable	Na	Na	Not Applicable		Diabetes	83	99	0.838383838	Hypertensive	no			no	no						no	Diabetes	>5g/day	no	Normal blood sugar	no	positive
Jada	70	Fulani	female	Widowed	3	No formal education	None	Less than N10,000	no	Hypertension	More than 6 months			yes		yes	Na	Na	yes		None	90	94	0.957446809	Hypertensive	no			no	no						yes	None	<5g/day	no	Normal blood sugar	no	negative
Jada	45	Chamba	female	Widowed	6	No formal education	Farmer	Less than N10,000	no	Hypertension	More than 6 months			yes		No	Na	Na	yes		None	95	101	0.940594059	Hypertensive	no			no	no						no	None	<5g/day	yes	Normal blood sugar	no	positive
Jada	50	Chamba	female	Married	6	No formal education	Trader/Business	Less than N10,000	no	Hypertension	More than 6 months			No		No	Non	Non	Not Applicable		I dont know None	86	99	0.868686869	Normal	no			no	no						no	None	<5g/day	no	Normal blood sugar	no	negative
Jada	50	Hausa	female	Married	6	Tertiary	Civil Servant	N20,000-N29,000	no	Hypertension	More than 6 months			No		No	Non	Non	Not Applicable		None	95	102	0.931372549	Normal	no			no	no						no	None	<5g/day	no	Normal blood sugar	no	negative
Jada	35	Fulani	female	Married	5	Tertiary	Other	N20,000-N29,000	no	None	More than 6 months			No		No	Non	Non	Not Applicable		None	68	90	0.755555556	Normal	no			no	no						no	None	>5g/day	no	Normal blood sugar	no	negative
Jada	40	Chamba	female	Married	7	Secondary	Civil Servant	N20,000-N29,000	no	None	Not Applicable			Not Applicable		Not Applicable	Non	Non	Not Applicable		None	90	100	0.9	Normal	no			no	no						no	None	<5g/day	no	Normal blood sugar	no	negative
Jada	50	Chamba	male	Married	8	Secondary	Civil Servant	N30,000-N39,000	no	Hypertension	More than 6 months			Not Applicable		No	Non	Non	Not Applicable		None	80	90	0.888888889	Normal	no			no	no						no	Hypertension	<5g/day	yes	Normal blood sugar	no	negative
Jada	18	Fulani	female	Married	3	No formal education	Trader/Business	Less than N10,000	no	None	Not Applicable			No		No	Non	Non	Not Applicable		None	73	80	0.9125	Normal	no			no	no						no	None	<5g/day	no	Normal blood sugar	no	negative
Jada	38	Chamba	female	Married	6	Tertiary	Civil Servant	N20,000-N29,000	no	None	Not Applicable			Not Applicable		Not Applicable	Non	Non	Not Applicable		None	107	119	0.899159664	Normal	no			no	no						yes	None	>5g/day	no	Normal blood sugar	no	negative
Jada	47	Fulani	male	Married	8	No formal education	Trader/Business	N30,000-N39,000	no	None	Not Applicable			Not Applicable		Not Applicable	Non	Non	Not Applicable		None	78	80	0.975	Normal	no			no	no						no	None	<5g/day	yes	Normal blood sugar	no	negative
Jada	58	Fulani	male	Married	7	Tertiary	Civil Servant	N30,000-N39,000	no	None	Not Applicable			Not Applicable		Not Applicable	Non	Non	Not Applicable		None	82	83	0.987951807	Normal	no			no	no						no	None	<5g/day	no	Normal blood sugar	no	negative
Jada	29	Chamba	female	Single	1	Tertiary	Trader/Business	N20,000-N29,000	no	None	Not Applicable			Not Applicable		Not Applicable	Non	Non	Not Applicable		None	72	85	0.847058824	Normal	no			no	no						no	None	<5g/day	no	Normal blood sugar	no	negative
Jada	18	Chamba	female	Single	2	Secondary	Student	Less than N10,000	no	None	Not Applicable			Not Applicable		Not Applicable	Non	Non	Not Applicable		None	73	80	0.9125	Normal	no			no	no						no	None	<5g/day	no	Normal blood sugar	no	negative
Jada	18	Chamba	female	Married	2	Secondary	Trader/Business	Less than N10,000	no	None	Not Applicable			Not Applicable		Not Applicable	Non	Non	Not Applicable		None	74	80	0.925	Normal	no			no	no						no	None	<5g/day	no	Normal blood sugar	no	negative
Jada	30	Mumuye	female	Married	8	Primary school	Trader/Business	Less than N10,000	no	None	Not Applicable			Not Applicable		Not Applicable	Non	Non	Not Applicable		None	76	83	0.915662651	Normal	no			no	no						no	None	<5g/day	yes	Normal blood sugar	no	negative
Jada	22	Fulani	female	Married	5	Primary school	Full time housewife	Less than N10,000	no	None	Not Applicable			Not Applicable		Not Applicable	Non	Non	Not Applicable		None	71	83	0.855421687	Normal	no			no	no						no	None	<5g/day	no	Normal blood sugar	no	negative
Jada	38	Others	male	Single	2	Secondary	Trader/Business	Less than N10,000	yes	None	Not Applicable			Not Applicable		Not Applicable	Non	Non	Not Applicable		None	77	80	0.9625	Normal	no			no	no						no	None	<5g/day	no	Normal blood sugar	no	negative
Jada	40	Mumuye	male	Single	2	No formal education	Trader/Business	N10,000-N19,000	no	None	Not Applicable			Not Applicable		Not Applicable	Non	Non	Not Applicable		None	90	97	0.927835052	Normal	no			no	no						no	None	<5g/day	yes	Normal blood sugar	no	negative
Jada	28	Others	male	Single	1	Secondary	Trader/Business	Less than N10,000	no	None	Not Applicable			Not Applicable		Not Applicable	Non	Non	Not Applicable		None	77	93	0.827956989	Normal	no			no	no						no	None	<5g/day	yes	Normal blood sugar	no	negative
Jada	42	Others	male	Married	8	Secondary	Trader/Business	N40,000-N49,000	no	None	Not Applicable			Not Applicable		Not Applicable	Non	Non	Not Applicable		None	102	118	0.86440678	Hypertensive	no			no	no						no	None	<5g/day	no	Normal blood sugar	no	negative
Jada	40	Others	male	Single	6	Secondary	Trader/Business	Less than N10,000	no	None	Not Applicable			Not Applicable		Not Applicable	Non	Non	Not Applicable		None	83	86	0.965116279	Normal	no			no	no						no	None	<5g/day	no	Normal blood sugar	no	negative
Jada	40	Others	male	Married	6	Secondary	Trader/Business	N30,000-N39,000	no	None	Not Applicable			Not Applicable		Not Applicable	Non	Non	Not Applicable		None	96	101	0.95049505	Normal	no			no	no						no	None	<5g/day	no	Normal blood sugar	no	negative
Jada	50	Others	male	Married	15	Secondary	Civil Servant	N40,000-N49,000	no	None	Not Applicable			Not Applicable		Not Applicable	Non	Non	Not Applicable		None	97	98	0.989795918	Normal	no			no	no						no	None	<5g/day	no	Normal blood sugar	no	negative
Jada	42	Fulani	male	Married	13	Tertiary	Civil Servant	Not Applicable	no	None	Not Applicable			Not Applicable		Not Applicable	Non	Non	Not Applicable		None	88	97	0.907216495	Normal	no			no	no						no	None	<5g/day	yes	Normal blood sugar	no	negative
Jada	25	Chamba	male	Single	2	Tertiary	Trader/Business	N10,000-N19,000	no	None	Not Applicable			Not Applicable		Not Applicable	Non	Non	Not Applicable		None	72	80	0.9	Normal	no			no	no						no	None	<5g/day	yes	Normal blood sugar	no	negative
Jada	20	Fulani	male	Single	1	No formal education	Student	Less than N10,000	no	None	Not Applicable			Not Applicable		Not Applicable	Non	Non	Not Applicable		None	65	70	0.928571429	Normal	no			no	no						no	None	<5g/day	yes	Normal blood sugar	no	negative
Jada	20	Fulani	male	Single	1	Tertiary	Student	Less than N10,000	no	None	Not Applicable			Not Applicable		No	Non	Non	Not Applicable		None	82	90	0.911111111	Normal	no			no	no						no	None	<5g/day	no	Normal blood sugar	no	negative
Jada	67	Chamba	male	Married	9	Secondary	Trader/Business	N30,000-N39,000	no	None	Not Applicable			Not Applicable		Not Applicable	Non	Non	Not Applicable		None	68	76	0.894736842	Normal	no			no	no						no	None	<5g/day	no	Normal blood sugar	no	negative
Jada	28	Others	female	Single	1	Tertiary	Other	Not Applicable	no	I dont know	Not Applicable			Not Applicable		Not Applicable	None	None	Not Applicable		None	76	86	0.88372093	Normal	no			no	no						no	None	>5g/day	yes	Normal blood sugar	no	negative
Jada	25	Fulani	female	Married	10	Secondary	Trader/Business	Less than N10,000	no	None	Not Applicable			Not Applicable		Not Applicable	Non	Non	Not Applicable		None	76	82	0.926829268	Normal	no			no	no						no	None	<5g/day	no	Normal blood sugar	no	negative
Jada	23	Fulani	female	Single	2	Tertiary	Trader/Business	Less than N10,000	no	None	Not Applicable			Not Applicable		Not Applicable	Non	Non	Not Applicable		None	72	80	0.9	Normal	no			no	no						no	None	<5g/day	no	Normal blood sugar	no	negative
Jada	30	Fulani	female	Married	2	Tertiary	Trader/Business	Less than N10,000	no	None	Not Applicable			Not Applicable		Not Applicable	Non	Non	Not Applicable		None	64	80	0.8	Normal	no			no	no						no	None	>5g/day	no	Normal blood sugar	no	negative
Jada	50	Fulani	female	Single	5	No formal education	Trader/Business	N10,000-N19,000	no	None	Not Applicable			Not Applicable		Not Applicable	Non	Non	Not Applicable		None	80	86	0.930232558	Hypertensive	no			no	no						no	None	<5g/day	no	Normal blood sugar	no	negative
Jada	28	Fulani	female	Single	5	No formal education	Trader/Business	N10,000-N19,000	no	None	Not Applicable			Not Applicable		Not Applicable	Non	Non	Not Applicable		None	84	91	0.923076923	Normal	no			no	no						no	None	<5g/day	no	Normal blood sugar	no	negative
Jada	33	Fulani	female	Divorced	3	Tertiary	Civil Servant	N30,000-N39,000	no	None	Not Applicable			Not Applicable		Not Applicable	Non	Non	Not Applicable		None	71	83	0.855421687	Normal	no			no	no						no	None	<5g/day	no	Normal blood sugar	no	negative
Jada	26	Fulani	female	Married	5	Tertiary	Civil Servant	N30,000-N39,000	no	None	Not Applicable			Not Applicable		Not Applicable	Non	Non	Not Applicable		None	65	78	0.833333333	Normal	no			no	no						no	None	<5g/day	no	Normal blood sugar	no	negative
Jada	25	Mumuye	female	Married	9	No formal education	Trader/Business	N10,000-N19,000	no	None	Not Applicable			Not Applicable		Not Applicable	Non	Non	Not Applicable		None	80	93	0.860215054	Normal	no			no	no						no	None	<5g/day	no	Normal blood sugar	no	negative
Jada	23	Fulani	female	Married	2	Secondary	Trader/Business	N20,000-N29,000	no	None	Not Applicable			Not Applicable		Not Applicable	Non	Non	Not Applicable		None	83	103	0.805825243	Normal	no			no	no						no	None	<5g/day	no	Normal blood sugar	no	negative
Jada	30	Fulani	female	Married	3	Tertiary	Other	N20,000-N29,000	no	Others None	Not Applicable			Not Applicable		Not Applicable	Non	Non	Not Applicable		None	69	90	0.766666667	Normal	no			no	no						no	None	<5g/day	no	Normal blood sugar	no	negative
Jada	16	Fulani	female	Married	2	Secondary	Trader/Business	N10,000-N19,000	no	None	Not Applicable			Not Applicable		Not Applicable	Non	Non	Not Applicable		None	74	82	0.902439024	Normal	no			no	no						no	None	<5g/day	no	Normal blood sugar	no	negative
Jada	39	Mumuye	male	Married	11	No formal education	Trader/Business	N20,000-N29,000	no	None	Not Applicable			Not Applicable		Not Applicable	Non	Non	Not Applicable		None	82	92	0.891304348	Normal	no			no	no						no	None	<5g/day	yes	Normal blood sugar	no	negative
Jada	28	Fulani	male	Single	1	No formal education	Trader/Business	N20,000-N29,000	no	None	Not Applicable			Not Applicable		Not Applicable	Non	Non	Not Applicable		None	74	80	0.925	Normal	no			no	no						no	None	<5g/day	yes	Normal blood sugar	no	negative
Jada	27	Fulani	male	Single	1	No formal education	Trader/Business	Less than N10,000	no	None	Not Applicable			Not Applicable		Not Applicable	Non	Non	Not Applicable		None	80	96	0.833333333	Normal	no			no	no						no	None	<5g/day	yes	Normal blood sugar	no	negative
Jada	26	Chamba	male	Single	1	Tertiary	Trader/Business	N10,000-N19,000	no	None	Not Applicable			Not Applicable		Not Applicable	Non	Non	Not Applicable		None	69	76	0.907894737	Normal	no			no	no						no	None	<5g/day	yes	Normal blood sugar	no	negative
Jada	62	Hausa	male	Married	20	No formal education	Trader/Business	N40,000-N49,000	no	None	Not Applicable			Not Applicable		Not Applicable	Non	Non	Not Applicable		None	80	90	0.888888889	Normal	no			no	no						no	None	<5g/day	no	Normal blood sugar	no	negative
Jada	73	Fulani	male	Married	11	Secondary	Trader/Business	N30,000-N39,000	no	None	Not Applicable			Not Applicable		Not Applicable	Non	Non	Not Applicable		None	82	90	0.911111111	Normal	no			no	no						no	None	<5g/day	no	Normal blood sugar	no	negative
Jada	40	Fulani	male	Married	8	No formal education	Trader/Business	N20,000-N29,000	no	None	Not Applicable			Not Applicable		Not Applicable	Non	Non	Not Applicable		None	72	102	0.705882353	Normal	no			no	no						no	None	<5g/day	yes	Normal blood sugar	no	negative
Jada	26	Mumuye	male	Single	1	Secondary	Trader/Business	N20,000-N29,000	no	None	Not Applicable			Not Applicable		Not Applicable	Non	Non	Not Applicable		None	82	103	0.796116505	Normal	no			no	no						no	None	<5g/day	yes	Normal blood sugar	no	negative
Jada	65	Fulani	male	Married	10	No formal education	Trader/Business	N20,000-N29,000	no	None	Not Applicable			Not Applicable		Not Applicable	Non	Non	Not Applicable		None	73	82	0.890243902	Hypertensive	no			no	no						no	None	<5g/day	no	Normal blood sugar	no	negative
Jada	70	Fulani	male	Married	12	No formal education	Trader/Business	N20,000-N29,000	no	Others None	Not Applicable			Not Applicable		Not Applicable	Non	Non	Not Applicable		None	78	82	0.951219512	Normal	no			no	no						no	None	<5g/day	no	Normal blood sugar	no	negative
Jada	26	Hausa	male	Married	5	Tertiary	Healthcare Worker	N20,000-N29,000	no	Hypertension	More than 6 months			No		No	Non	Non	yes		Hypertension	72	83	0.86746988	Normal	no			no	yes	local		14			no	None	<5g/day	yes	Normal blood sugar	no	negative
Jada	20	Fulani	male	Single	1	Tertiary	Student	Less than N10,000	no	None	Not Applicable			Not Applicable		Not Applicable	Non	Non	Not Applicable		None	69	83	0.831325301	Normal	no			no	no						no	None	<5g/day	yes	Normal blood sugar	no	negative
Jada	23	Fulani	male	Single	1	Tertiary	Student	Less than N10,000	no	None	Not Applicable			Not Applicable		Not Applicable	Non	Non	Not Applicable		None	63	80	0.7875	Normal	no			no	no						no	None	<5g/day	no	Normal blood sugar	no	negative
Jada	19	Fulani	female	Single	1	Tertiary	Student	Less than N10,000	no	None	Not Applicable			Not Applicable		Not Applicable	Non	Non	Not Applicable		None	57	85	0.670588235	Normal	no			no	no						no	None	<5g/day	no	Normal blood sugar	no	negative
Jada	18	Fulani	female	Single	1	Tertiary	Student	Less than N10,000	no	None	Not Applicable			Not Applicable		Not Applicable	Non	Non	Not Applicable		None	64	84	0.761904762	Normal	no			no	no						no	None	<5g/day	no	Normal blood sugar	no	negative
Jada	19	Fulani	female	Single	1	Tertiary	Student	N10,000-N19,000	no	None	Not Applicable			Not Applicable		Not Applicable	Non	Non	Not Applicable		None	58	85	0.682352941	Normal	no			no	no						no	None	<5g/day	no	Normal blood sugar	no	negative
Jada	52	Fulani	male	Married	8	No formal education	Trader/Business	N20,000-N29,000	no	None	Not Applicable			Not Applicable		Not Applicable	Non	Non	Not Applicable		None	82	93	0.88172043	Normal	no			no	no						no	None	<5g/day	no	Normal blood sugar	no	negative
Jada	58	Others	female	Married	10	No formal education	Full time housewife	N10,000-N19,000	no	Hypertension	Not Applicable			Not Applicable		Not Applicable	Non	Non	Not Applicable		None	82	93	0.88172043	Normal	no			no	no						no	None	<5g/day	no	Normal blood sugar	no	negative
Jada	23	Hausa	male	Single	10	Primary school	Farmer	Less than N10,000	no	None	Not Applicable			Not Applicable		Not Applicable	Non	Non	Not Applicable		None	71	93	0.76344086	Normal	no			no	no						no	None	<5g/day	yes	Normal blood sugar	no	negative
Jada	16	Fulani	female	Single	3	No formal education	Full time housewife	Less than N10,000	no	None	Not Applicable			Not Applicable		Not Applicable	Non	Non	Not Applicable		None	82	96	0.854166667	Normal	no			no	no						no	None	<5g/day	no	Normal blood sugar	no	negative
Jada	23	Mumuye	male	Single	1	Tertiary	Trader/Business	Less than N10,000	no	None	Not Applicable			Not Applicable		Not Applicable	Non	Non	Not Applicable		None	73	86	0.848837209	Normal	no			no	no						no	None	<5g/day	yes	Normal blood sugar	no	negative
Jada	25	Fulani	female	Married	2	No formal education	Full time housewife	Less than N10,000	no	None	Not Applicable			Not Applicable		No	Non	Non	Not Applicable		None	72	83	0.86746988	Normal	no			no	no						no	None	<5g/day	no	Normal blood sugar	no	negative
Jada	52	Mumuye	male	Married	6	No formal education	Trader/Business	N10,000-N19,000	no	Others	Not Applicable			Not Applicable		Not Applicable	Non	Non	Not Applicable		None	82	90	0.911111111	Normal	no			no	no						no	None	<5g/day	no	Normal blood sugar	no	negative
Jada	60	Hausa	female	Married	9	No formal education	Other	N20,000-N29,000	no	None	Not Applicable			Not Applicable		Not Applicable	Non	Non	Not Applicable		None	80	102	0.784313725	Normal	no			no	no						no	None	<5g/day	no	Normal blood sugar	no	negative
Jada	26	Fulani	male	Single	2	Secondary	Student	Less than N10,000	no	None	Not Applicable			Not Applicable		Not Applicable	Non	Non	Not Applicable		None	71	96	0.739583333	Normal	no			no	no						no	None	<5g/day	yes	Normal blood sugar	no	negative
Jada	42	Fulani	female	Married	8	No formal education	Trader/Business	N20,000-N29,000	no	None	Not Applicable			Not Applicable		Not Applicable	Non	Non	Not Applicable		None	86	103	0.834951456	Normal	no			no	no						no	None	<5g/day	no	Normal blood sugar	no	negative
Jada	30	Fulani	male	Married	2	Secondary	Trader/Business	N20,000-N29,000	no	None	Not Applicable			Not Applicable		Not Applicable	Non	Non	Not Applicable		None	73	80	0.9125	Normal	no			no	no						no	None	<5g/day	yes	Normal blood sugar	no	negative
Jada	43	Fulani	male	Single	5	No formal education	Farmer	N10,000-N19,000	no	None	Not Applicable			Not Applicable		Not Applicable	Non	Non	Not Applicable		None	80	103	0.776699029	Normal	no			no	no						no	None	>5g/day	yes	Normal blood sugar	no	positive
Jada	22	Fulani	female	Married	2	Tertiary	Student	N10,000-N19,000	no	None	Not Applicable			Not Applicable		Not Applicable	Non	Non	Not Applicable		None	74	91	0.813186813	Normal	no			no	no						no	None	<5g/day	no	Normal blood sugar	no	negative
Jada	20	Hausa	male	Single	1	Tertiary	Student	Less than N10,000	no	None	Not Applicable			Not Applicable		Not Applicable	Non	Non	Not Applicable		None	71	87	0.816091954	Normal	no			no	no						no	None	>5g/day	yes	Normal blood sugar	no	negative
Jada	22	Fulani	male	Single	1	Tertiary	Student	Less than N10,000	no	None	Not Applicable			Not Applicable		Not Applicable	Non	Non	Not Applicable		None	63	81	0.777777778	Normal	no			no	no						no	None	>5g/day	no	Normal blood sugar	no	negative
Jada	21	Fulani	female	Married	3	Tertiary	Full time housewife	N10,000-N19,000	no	None	Not Applicable			Not Applicable		Not Applicable	Non	Non	Not Applicable		None	69	72	0.958333333	Normal	no			no	no						no	None	<5g/day	no	Normal blood sugar	no	negative
Jada	23	Chamba	female	Single	1	Tertiary	Student	N10,000-N19,000	no	None	Not Applicable			Not Applicable		Not Applicable	Non	Non	Not Applicable		None	82	92	0.891304348	Normal	no			no	no						no	None	<5g/day	yes	Normal blood sugar	no	negative
Jada	18	Hausa	female	Single	1	Tertiary	Student	Less than N10,000	no	None	Not Applicable			Not Applicable		Not Applicable	Non	Non	Not Applicable		None	83	96	0.864583333	Normal	no			no	no						no	None	<5g/day	yes	Normal blood sugar	no	negative
Jada	28	Hausa	male	Single	13	Secondary	Student	N10,000-N19,000	no	None	Not Applicable			Not Applicable		Not Applicable	Non	Non	Not Applicable		None	89	102	0.87254902	Normal	no			no	no						no	None	<5g/day	yes	Normal blood sugar	no	negative
Jada	19	Others	male	Single	1	Tertiary	Student	N10,000-N19,000	no	None	Not Applicable			Not Applicable		Not Applicable	Non	Non	Not Applicable		None	82	96	0.854166667	Normal	no			no	no						no	None	<5g/day	yes	Normal blood sugar	no	negative
Jada	35	Hausa	male	Married	3	No formal education	Civil Servant	N20,000-N29,000	no	None	Not Applicable			Not Applicable		Not Applicable	Non	Non	Not Applicable		None	82	98	0.836734694	Normal	no			no	no						no	None	<5g/day	yes	Normal blood sugar	no	negative
Jada	26	Fulani	female	Single	1	Tertiary	Other	Less than N10,000	no	None	Not Applicable			Not Applicable		Not Applicable	Non	Non	Not Applicable		None	82	90	0.911111111	Normal	no			no	no						no	None	<5g/day	yes	Normal blood sugar	no	negative
Jada	18	Fulani	female	Single	1	Secondary	Student	Less than N10,000	no	None	Not Applicable			Not Applicable		Not Applicable	Non	Non	Not Applicable		None	62	83	0.746987952	Normal	no			no	no						no	None	<5g/day	no	Normal blood sugar	no	negative
Jada	23	Chamba	female	Single	1	Secondary	Trader/Business	N80,000-N89,000	no	None	Not Applicable			Not Applicable		Not Applicable	Non	Non	Not Applicable		None	82	90	0.911111111	Normal	no			no	no						no	None	<5g/day	yes	Normal blood sugar	no	negative
Jada	23	Chamba	female	Single	1	Secondary	Trader/Business	N10,000-N19,000	no	None	Not Applicable			Not Applicable		Not Applicable	Non	Non	Not Applicable		None	82	92	0.891304348	Normal	no			no	no						no	None	<5g/day	yes	Normal blood sugar	no	positive
Jada	19	Fulani	female	Married	1	No formal education	Other	Less than N10,000	no	None	Not Applicable			Not Applicable		Not Applicable	Non	Non	Not Applicable		None	81	96	0.84375	Normal	no			no	no						no	None	<5g/day	no	Normal blood sugar	no	negative
Jada	70	Hausa	female	Married	6	No formal education	Trader/Business	N10,000-N19,000	no	None	Not Applicable			Not Applicable		Not Applicable	Non	Non	Not Applicable		None	72	93	0.774193548	Normal	no			no	no						no	None	<5g/day	no	Normal blood sugar	no	negative
Jada	25	Hausa	male	Married	2	Tertiary	Full time housewife	N10,000-N19,000	no	None	Not Applicable			Not Applicable		Not Applicable	Non	Non	Not Applicable		None	69	92	0.75	Normal	no			no	no						no	None	<5g/day	yes	Normal blood sugar	no	negative
Jada	60	Chamba	female	Married	11	No formal education	Student	N10,000-N19,000	no	None	Not Applicable			Not Applicable		Not Applicable	Non	Non	Not Applicable		None	86	103	0.834951456	Normal	no			no	no						no	None	<5g/day	no	Normal blood sugar	no	negative
Jada	75	Fulani	male	Married	14	Tertiary	Trader/Business	N10,000-N19,000	no	None	Not Applicable			Not Applicable		Not Applicable	Non	Non	Not Applicable		None	83	90	0.922222222	Normal	no			no	no						no	None	<5g/day	no	Normal blood sugar	no	negative
Jada	29	Hausa	female	Married	3	Tertiary	Civil Servant	N40,000-N49,000	no	None	Not Applicable			Not Applicable		Not Applicable	Non	Non	Not Applicable		None	85	98	0.867346939	Normal	no			no	no						no	None	<5g/day	no	Normal blood sugar	no	negative
Jada	45	Fulani	male	Married	8	Tertiary	Civil Servant	N50,000-N59,000	no	None	Not Applicable			Not Applicable		Not Applicable	Non	Non	Not Applicable		None	81	93	0.870967742	Normal	no			no	no						no	None	<5g/day	no	Normal blood sugar	no	negative
Jada	19	Chamba	male	Single	1	Secondary	Student	Less than N10,000	no	None	Not Applicable			Not Applicable		Not Applicable	Non	Non	Not Applicable		None	69	82	0.841463415	Normal	no			no	no						no	None	<5g/day	yes	Normal blood sugar	no	negative
